# Supplementary material for: PARP2 promotes Break Induced Replication-mediated telomere fragility in response to replication stress
Source: Nat Commun. 2024 Apr 2;15:2857. doi: 10.1038/s41467-024-47222-7 (PMC10987537; doi:10.1038/s41467-024-47222-7)
Supplement: Supplementary file 4 — Source Data [file 41467_2024_47222_MOESM4_ESM.xlsx]

## Sheet: FIGURE 1
Fig 1c				Fig 1d				Fig 1e						Fig 1g									Fig 1h
Untreated	H2O2 1mM	Dye+Light 5'		Untreated	H2O2 1mM	Dye+Light 5'								HeLaFAP		PARP1ko6.10		PARP2ko22		PARP1/2ko15			HeLaFAP		PARP1ko6.10		PARP2ko22		PARP1/2ko15
5	152	19		6	6	22								Untreated	Dye+Light 5'	Untreated	Dye+Light 5'	Untreated	Dye+Light 5'	Untreated	Dye+Light 5'		Untreated	Dye+Light 5'	Untreated	Dye+Light 5'	Untreated	Dye+Light 5'	Untreated	Dye+Light 5'
11	129	18		4	7	18								0	0	0	4	0	0	4	0		8	9	10	6	8	9	3	4
4	111	24		6	6	17								1	0	4	4	0	6	0	2		1	14	8	4	4	4	7	4
14	70	12		6	5	14								0	0	0	0	4	0	4	4		6	1	2	0	7	7	9	4
10	88	34		2	3	10								0	1	4	2	0	5	0	0		2	14	13	8	8	6	10	3
10	81	23		6	10	14								0	0	4	0	14	0	1	0		2	6	8	11	4	9	1	8
5	59	31		2	5	21								0	2	0	2	0	0	0	0		5	8	14	2	11	16	8	2
4	55	17		3	9	23								1	2	0	0	3	0	3	0		2	3	4	14	3	6	7	1
2	104	28		2	1	11								0	0	6	0	0	0	2	0		4	7	10	21	6	8	3	8
6	52	40		6	6	15								0	0	0	0	0	1	2	1		6	5	3	6	12	8	2	10
3	68	34		2	9	20								0	0	0	0	0	0	0	0		4	6	7	9	7	13	14	14
4	76	20		3	5	14								0	2	2	0	0	0	4	0		5	7	2	7	12	5	7	4
3	101	12		2	5	12								2	0	0	0	0	0	4	2		4	4	7	9	8	6	10	9
4	66	21		4	6	15								0	0	0	0	0	0	0	0		8	3	8	2	3	5	5	17
7	109	16		5	4	8								0	0	0	0	0	0	0	0		5	4	6	8	8	7	12	6
3	68	19		4	5	7								0	0	1	2	0	1	0	2		5	5	12	16	11	9	7	2
5	57	18		2	5	8								0	0	0	0	0	0	1	1		4	5	10	7	16	8	5	4
4	129	8		9	10	14								0	2	1	0	0	0	0	0		2	5	1	9	6	8	6	8
2	119	14		2	4	23								0	0	0	3	0	0	5	0		2	6	6	7	7	7	5	9
4	84	20		2	19	18								0	0	0	5	0	0	0	0		5	5	6	7	14	9	5	9
3	149	11		5	5	8								0	1	0	0	6	0	0	4		8	6	8	8	4	12	6	4
4	86	19		7	7	12								0	2	0	1	2	0	0	6		2	7	9	11	8	8	6	6
2	64	15		3	4	14								2	2	1	0	0	0	0	0		4	2	6	10	6	10	8	1
5	94	16		6	8	40								0	1	3	2	2	0	2	0		5	5	4	11	1	7	10	12
9	81	17		1	11	30								0	0	0	0	0	0	0	3		2	5	4	4	12	10	5	4
3	112	18		3	5	32								0	0	1	0	0	1	1	2		0	5	12	2	6	6	6	9
2	82	13		4	9	19								0	0	0	0	0	0	0	0		4	8	15	10	5	4	6	8
1	75	20		6	6	19								0	1	0	0	0	0	4	2		7	4	10	9	8	6	3	4
8	71	27		3	1	20								0	0	0	2	4	0	0	1		4	5	6	7	2	5	12	6
4	127	10		5	7	16								2	0	0	0	0	0	0	0		8	3	7	12	14	4	10	12
7	72	10		5	11	13								0	0	0	0	4	0	5	0		4	1	7	8	17	5	1	10
8	73	16		5	12	22								2	1	0	0	2	0	4	4		8	7	5	18	3	9	5	12
5	80	19		3	4	24								0	1	0	3	4	0	6	6		6	10	6	7	7	3	7	10
6	71	16		6	5	17								0	0	1	0	0	0	7	0		5	6	8	2	5	4	4	10
4	90	14		1	4	11								0	0	0	0	0	0	2	4		2	3	8	2	6	8	6	13
6	84	13		2	4	23								0	0	0	0	0	0	0	4		5	7	5	4	3	4	8	13
5	97	13		1	8	13								0	1	0	2	4	0	0	3		8	0	6	7	4	5	6	8
1	52	11		3	9	14								1	2	0	2	0	0	3	0		4	3	4	6	7	9	6	11
4	80	10		1	10	15								1	1	0	3	0	1	4	3		7	3	7	1	7	4	6	5
3	58	30		1	8	6								0	0	0	0	0	0	3	0		3	7	6	1	10	9	2	7
6	79	20		2	5	19								0	0	0	0	0	2	2	4		20	14	16	6	4	5	5	7
5	35	35		2	7	19								5	0	0	0	0	2	4	0		12	11	10	1	4	4	3	5
2	54	45		2	5	26								2	0	0	0	0	0	0	4		8	13	2	8	6	4	8	11
10	32	51		1	11	30								0	2	0	0	0	2	0	0		13	8	10	5	3	7	6	5
1	41	54		6	10	14								1	0	0	0	0	0	3	2		6	10	11	7	7	13	3	8
9	52	47		3	4	14								0	1	2	0	0	1	0	0		4	7	4	4	8	8	7	5
2	82	26		1	12	17								0	0	0	0	0	2	0	0		5	15	4	4	3	8	9	12
1	90	36		1	4	26								0	0	2	2	2	0	4	2		6	10	8	6	3	3	5	4
3	110	31		1	14	24								1	0	1	2	0	0	2	0		6	5	5	10	6	4	8	13
6	88	19		2	9	23								2	2	0	0	0	0	2	0		6	3	5	13	7	7	5	9
5	62	26		3	24	12								0	0	0	3	0	0	0	2		5	1	5	6	8	10	6	8
0	91	20		1	9	19								0	1	0	1	0	0	1	1		5	9	5	11	9	7	5	4
3	46	14		3	15	48								0	0	0	2	0	0	2	0		4	9	1	4	4	9	6	2
1	51	25		1	24	29								0	0	0	0	1	0	0	8		13	1	12	3	4	7	3	7
12	40	17		2	7	28								0	0	0	2	0	0	1	2		6	7	6	14	6	6	10	6
10	33	18		2	13	23								1	0	0	1	0	0	2	0		6	5	9	6	7	5	9	5
1	40	27		1	10	18								0	0	0	0	0	0	0	0		5	4	6	5	11	5	7	16
2	108	23		3	3	18								0	4	0	1	3	0	0	0		4	8	5	9	2	7	8	4
1	51	9		1	69	13								0	0	0	0	0	0	2	4		6	3	3	4	5	12	4	5
4	40	40		5	7	26								0	0	0	0	2	0	0	1		7	5	11	4	5	16	6	10
0	30	29		2	5	49								0	0	1	0	0	0		1		6	4	3	17	6	6
0	45	33		1	4	27								0	0	1	1	0	0				4	6	4	8	4	6
0	58	38		6	11	17								0	2	0	1	2	0				8	8	18	16	5	12
0	51	29		1	5	12								0	0	0	0	0	0				5	6	8	4	9	17
0	39	38		1	8	15								2	1	0	2	0	0				8	10	14	7	8	5
0	39	28		6	5	23								0	0	0	3	0	0				7	8	11	12	9	7
0	68	29		2	14	25								0	0	0	0	0					9	2	5	10	9
0	47	23		4	8	16								0	0	1	4	0					2	8	7	7	8
0	35	28		1	17	9								0	0	0	1	0					3	5	4	9	13
0	64	31		2	7	6								0	0	0	0	0					10	3	5	12	7
0	185	21		2	8	40								0	0	1	1	0					3	4	8	20	3
0	35	15		2	6	23								0	0	3	0						5	8	9	5
0	115	15		2	2	39								0	0	0	0						6	5	16	13
0	36	15		1	5	33								0	0	4	0						7	14	15	7
0	54	23		2	7	18								0	0	0	0						1	7	6	6
0	38	31		2	11	17								0	0	0	0						8	11	6	8
0	73	22		2	4	27								0	0	0	4						8	8	8	7
0	66	20		2	8	17								1	4	4	1						2	5	15	7
0	97	18		2	7	48								2	0	4	3						2	14	7	3
0	70	17		1	11	54								2	1	0	1						5	13	12	8
0	64	17		5	5	28								1	0	2	2						5	7	6	5
0	41	19		4	14	13								1	0	2	2						5	10	9	16
0	72	9		3	3	15								0	3	0	0						4	7	15	11
0	66	14		7	2	12								1	6	0	0						3	4	7	7
0	76	20		6	6	14								0	2	2	4						6	5	7	13
0	66	17		5	6	18								0	0	0	4						4	5	12	7
0	60	24		3	8	17								0	3	2	2						3	11	8	6
0	81	23		4	3	16								0	0	0	0						9	5	4	7
0	63	16		3	9	8								1	0	0	0						6	11	8	8
0	74	29		3	7	32								0	0	0	2						6	7	8	3
0	41	17		2	4	21								0	2	0	5						4	3	3	10
0	67	23		4	3	14								0	0	0	0						10	7	4	6
0	57	15		1	7	20								0	1	4	0						8	6	21	4
0	11	13		7	11	10								0	0	2	3						3	3	10	4
0	90	8		8	9	30								0	0	0	0						2	4	14	10
0	60	28		5	6	12								0	0	4	0						8	4	6	5
0	104	18		5	7	5								0	0	2	2						2	3	7	3
0	22	8		5	1	12								0	0	0	0						6	2	15	3
0	65	16		4	3	10								0	0	2	5						9	14	11	6
0	75	13		4	5	9								0	0	0	1						8	10	13	5
0	55	9		3	3	25								0	0	0	3						5	7	5	10
0	63	18		6	4	12								0	4	0	3						3	13	8	7
0	74	9		3	6	13								0	1	0	3						7	3	5	5
0	114	34		1	1	19								1	0	0	0						4	10	8	4
0	98	14		3	2	11								0	6	0	1						4	4	8	12
0	75	21		7	5	28								1	1	2	3						12	4	7	6
0	97	19		6	5	12								0	0	0	1						13		8	4
0	65	25		4	3	96								0	0	1	1						6		6	1
0	71	17		1	4	12								0	3	0	1						7		5	3
0	68	19		2	4	14								1	0	0	2						9		4	4
0	87	23		2	3	11								1	6	0	3						6		12	10
0	92	19		4	5	8								0	0	3	0						7		8	12
0	74	5		4	8	12								0	2	0	2						8		7	4
0	76	10		2	1	9								0	0	2	0						3		9	14
0	52	15		0	2	8								0	0	1	2								8	17
0	55	23		0	1	14								0	1	5	4								4
0	48	5		0	1	15								0	0	0	4
0	49	6		0	5	9								3	1	1	0
1	52	16		0	3	25								0	0	2	1
0	89	13		0	4	37								0	0	0	0
0	76	9		0	7	18								0	0	0	1
0	58	9		0	4	29								0	1	0	0
0	32	7		0	8	10								0	0	0	0
0	64	10		0	1	11								0	1	0	4
0	73	16		0	10	14								0	0	0	2
1	93	8		0	9	7								0	3	0	0
0	60	23		0	8	6								0	0	0	0
0	59	15		0	6	6								1	0	0	0
0	75	5		0	5	19								0	0	2	0
0	61	12		0	3	28								0	0	0	0
0	78	2		0	6	16								1	0	0	4
0	53	6		0	2	20								0	0	0	0
0	41	9		0	4	13								0	0	0	2
0	73	6		0	13	4								0	1	0	0
0	53	18		0	3	17								0	2	0	1
0	108	10		0	3	6								0	0	0	0
0	89	8		0	2	11								0	0	0	1
0	77	11		0	5	19								0	1	0	0
0	71	14		0	5	7								0	0	0	1
0	79	7		0	9	15								0	0	0	0
0	64	11		0	4	14								0	0	2	0
0	56	8		0	1	17								0	0	0	0
0	116	16		0	3	18								0	1	0	0
0	47	6		0	6	17								0	0	2	1
0	57	2		0	11	28								0	0	0	1
0	86	10		0	7	22								0	0	1	2
0	135	19		0	22	19								0	0	0	0
0	72	20		0	9	5								0	0	0	2
0	81	21		0	5	17									0	0	0
0	49	13		0	9	10									0	2	0
0	55	60		0	9	17									4	0	0
0	55	24		0	13	25									0	0	0
0	70	18		2	10	22									1	0	4
0	89	15		13	5	14									0	0	0
0	83	22		2	9	7									0	0	0
0	78	19		1	9	8									0	0	0
0	43	25		2	10	15									0	2	2
0	53	25		2	7	37									0	0	1
13	53	21		1	7	11									0	0	0
4	58	17		3	9	16									2	0	2
18	77	40		18	20	45									2	0	1
14	86	22		11	8	10									0	0	0
8	96	23		7	4	8									1	0	0
10	83	28		8	4	6									0	2	0
12	69	32		5	6	13									0	0	0
6	15	38		0	4	2									0	1	0
7	64	27		0	19	11									0	0	0
17	38	25		0	17	11									0	0	1
14	85	31		0	16	7									0	0	0
15	53	23		0	14	3									1	0	4
15	110	32		0	12	26									0	0	0
7	71	33		0	17	23									0	0	0
13	72	29		0	10	33									0	0	0
5	48	15		0	10	14									0	0	0
1	79	24		0	4	21									0	0	0
1	90	32		0	14	9									0	2	0
1	81	41		0	9	9									2		0
1	57	44		0	8	10									0		0
2	89	15		0	3	6									0
1	69	36		0	2	19									2
2	55	44		0	15	6
3	55	37		0	6	10
1	58	37		0	7	11
4	42	32		0	2	7
5	57	31		0	10	7
3	87	30		0	14	10
5	63	41		0	14	11
3	27	33		0	10	27
5	34	28		0	5	24
3	33	36		0	9	10
5	35	36		0	14	20
7	26	42		0	3	11
3	18	32		0	3	7
3	23	32		0	3	14
3	28	33		0	3	24
29	25	28		0	5	4
15	37	22		0	8	4
8	44	22		0	14	2
21	16	23		0	1	11
34	23	28		0	26	6
47	25	16		0	7	7
23	7	31		0	2	8
42	12	45		0	6	1
24	24	71		0	13	5
25	14	48		0	9	6
16	28	43		0	4	5
12	19	29		0	4	4
62	16	31		0	4	10
27	17	54		0	17	5
27	15	48		0	13	15
53	23	22		0	8	4
55	21	45		0	7	11
58	22	26		0	5	7
42	34	54		0	15	9
48	32	41		0	10	5
24	25	38		0		2
49	20	35		0	3	3
45	47	19		0	12	8
40	35	34		0	10	10
52	34	31		0	7	3
10	24	42		0	12	14
10	11	64		0	11	6
5	35	48		0	8	9
18	43	62		0	4	13
19	20	37		0	18	5
25	27	56		0	8	8
20	29	36		0	4	6
13	16	41		0	10	5
13	97	56		0	12	17
14	121	51		0	8	8
3	140	47		0	13	8
1	65	37		0	7	9
1	98	62		0	9	11
14	64	54		0	3	6
9	91	35		0	8	9
6	111	32		0	9	12
8	108	27		0	6	16
5	86	41		0	5	14
4	77	32		0	8	17
3	86	42		0	9	15
6	73	48		0	7	20
6	53	38		0	8	4
6	54	22		0	10	10
4	58	47		0	6	4
6	65	40		0	6	11
3	44	34		0	4	8
11	74	59		0	5	7
7	81	50		0	8	20
5	79	52		0	8	17
6	83	38		0	2	22
4	13	19		0	10	14
5	29	48		0	7	8
5	21	51		0	4	12
1	12	39		0	5	33
3	10	34		0	6	12
2	24	32		0	4	4
2	17	40		0	6	18
5	76	56		0	4	30
7	89	31		0	3	28
6	114	43		0	7	16
12	83	46		0	10	19
3	62	60		0	10	7
5	31	74		0	9	4
4	31	19		0	9	2
3	25	52		0	3	17
5	23	49		0	6	4
1	12	3		0	7	1
19	23	8		0	12	9
5	32	23		0	8	6
2	43	7		0	6	6
0	32	14		0	8	4
0	31	18		0	4	2
0	22	22		0	5	7
0	21	29		0	2	19
0	23	11		0	3	4
0	29	11		0	5	8
0	9	17		0	5	4
0	8	27		0	4	3
0	18	18		0	2	3
0	31	14		0	7	5
0	19	18		0	5	3
0	7	70		0	7	1
0	27	10		0	2	3
0	23	34		0	6	2
0	9	55		0	5	6
0	20	20		0	5	5
0	40	22		0	5	3
0	33	23		0	11	10
0	9	24		0	16	2
0	23	29		0	1	5
0	12	21		0	7	5
0	30	21		0	6	1
0	19	33		0	8	1
0	16	17		0	12	5
0	10	18		0	15	4
0	27	35		0	4	2
0	29	29		0	5	3
0	16	31		0	11	10
0	24	18		0	8	10
0	47	17		0	6	3
0	16	35		0	16	2
0	19	19		0	9	2
0	16	12		0	11	9
0	45	36		0	21	6
0	37	26		0	16	3
0	15	41		0	10	11
0	17	45		0	7	7
0	5	45		0	9	7
0	16	28		0	11	2
0	23	17		0	14	10
0	24	33		0	8	4
0	42	34		0	6	9
0	27	25		0	13	6
0	36	51		0	16	5
0	18	41		0	18	11
0	7	42		0	19	1
0	10	24		0	16	4
0	7	60		0	10	5
0	6	38		0	11	4
0	10	28		0	19	6
1	4	5		0	13	7
1	1	33		0	14	5
1	5	43		2	11	3
4	9	13		3	6	2
1	9	24		2	15	6
3	4	19		2	11	10
1	5	18		4	12	10
1	7	14		1	6	5
6	4	20		2	11	7
1	6	13		2	2	9
1	5	36		4	6	10
2	4	27		1	12	10
1	7	31		2	13	1
5	6	7		1	19	2
5	13	29		4	3	2
2	14	27		3	8	3
3	10	24		2	5	8
4	10	22		3	12	6
4	8	22		1	5	15
2	3	24		3	6	1
1	9	22		1	3	11
1	7	25		1	4	6
3	1	25		1	5	2
3	2	22		1	7	3
1	4	13		1	5	9
1	1	18		3	7	14
1	3	13		2	10	15
1	4	12		3	16	13
1	52	20		1	25	7
2	22	13		3	10	10
2	55	7		3	15	13
2	24	16		5	6	8
1	58	6		1	5	4
3	34	8		2	6	13
3	27	6		2	8	9
1	39	19		2	6	19
2	24	17		3	6	6
2	30	14		2	1	4
3	14	10		5	10	16
4	32	13		2	5	16
3	18	15		2	6	9
3	18	4		3	5	9
5	33	20		6	6	15
1	10	5		2	3	15
1	29	18		8	6	13
1	21	8		5	3	10
2	17	8		4	12	13
1	15	48		1	1	5
2	14	20		2	4	9
4	20	6		6	6	4
3	14	13		4	10	6
3	26	19		3	10	9
3	20	10		7	10	13
1	3	5		1	6	19
2	15	7		5	16	9
3	13	12		2	4	16
1	14	27		1	10	16
1	25	3		2	9	7
2	13	1		2	7	14
2	26	10		2	2	10
1	22	18		2	11	8
4	16	11		1	12	9
1	11	20		3	5	18
1	7	9		4	8	7
1	23	19		4	3	9
5	19	12		8	5	5
5	6	12		4	7	5
6	18	15		1	4	6
7	27	6		2	12	7
2	18	45		1	7	5
1	4	35		3	8	9
3	6	18		2	7	20
3	8	26		2	4	8
3	9	17		2	7	9
2	11	44		1	12	7
1	8	19		1	10	9
4	10	9		1	8	6
3	16	23		1	11	3
2	7	52		2	10	4
2	7	12		1	17	16
1	5	27		1	8	10
5	6	27		1	14	3
2	6	17		2	12	6
2	3	38		3	15	6
3	6	16		2	7	10
3	19	43		1	8	10
4	4	25		1	4	6
2	9	24		0	9	14
1	5	32		0	12	1
1	14	56		0	12	6
1	17	33		0	18	6
6	8	12		0	12	5
2	14	42		0	8	8
1	8	13		0	13	8
3	18	38		0	6	8
1	5	52		0	10	20
1	7	39		0	15	6
0	5	45		0	19	10
0	6	36		0	12	1
0	17	23		0	7	5
0	11	40		0	7	7
0	16	28		0	6	4
0	4	17		0	4	1
0	11	20		0		4
0	10	23		0		5
0	12	32		0		5
0	8	8		0		11
0	15	12		0		10
0	18	21		0		4
0	4	33		0		9
0	5	21		0		11
0	6	53		0		11
0	15	22		0		7
0	3	37		0		13
0	10	30		0		5
0	4	24		0		3
0	10	15		0		12
0	12	24		0		8
0	25	23		0		20
0	15	27		0		7
0	8	13		0		4
0	15	15		0		14
0	29	24		0		13
0	30	8		0		7
0	32	26		0		9
0	24	21		0
0	22	28		0		20
0	20	45		0		12
0	19	28		0		5
0	22	42		0		18
0	16	36		0		8
0	14	39		1		11
0	29	29		1		18
0	24	26		1		16
0	9	16		1		14
0	27	24		1		7
0	5	20		1		9
0	1	7		1		20
0	8	16		1		18
0	9	6		1		14
0	27	6		2		14
0	12	10		4		23
0	4	3		6		9
0	4	7		5		3
0	41	13		1		5
0	48	6		1		19
0	25	8		2		14
0	36	12		1		18
0	31	5		1		13
0	42	13		1		14
0	22	10		3		11
0	9	6		2		14
0	12	8		1		2
0	22	13		1		4
0	21	5		2		12
0	26	11		2		21
0	33	3		3		15
0	29	14		2		12
0	32	9		3		14
0	26	10		1		8
0	23	24		3		8
0	12	12		1		14
0	7	16		1		13
0	19	9		1		6
0	27	3		4		23
0	21	4		2		19
0	25	19		3		8
0	18	11		3		14
0	121	75		4		14
0	127	22		1		22
0	126	13		1		15
0	93	37		1		2
0	122	33		1		9
0	148	24		2		9
0	122	24		3		9
0	122	24		1		9
0	74	32		2		10
0	94	25		1		12
0	96	40		2		9
0	119	43		5		16
0	116	32		1		2
0	115	40		2		22
0	125	24		2		9
0	76	39		0		4
0	39	38		0		4
0	69	35		0		7
0	62	36		0		4
0	42	46		0		15
0	50	23		0		13
0	38	21		0		9
0	39	25		0		13
0	21	55		0		10
0	29	55		0		6
0	20	37		0		9
0	29	55		0		8
0	19	21		0		10
0	30	11		0		14
0	30	12		0		13
0	25	20		0		13
0	22	8		0		8
0	24	8		0		4
0	20	7		0		16
0	30	5		0		8
0	27	10		0		10
0	24	5		0		15
0	19	5		0		11
0	24	4		0		15
0	22	6		0		14
0	38	7		0		6
0	25	3		0		7
0	18	6		0		1
0	28	7		0		5
0	25	5		0		19
0	26	7		0		5
0	40	16		0		8
25	49	16		0		17
15	27	14		0		4
9	40	44		0		22
28	91	59		0		8
60	86	41		0		15
43	69	43		0		9
25	17	26		0		20
24	63	34		0		14
38	82	33		0		17
49	31	32		0		16
35	17	42		0		14
66	34	46		0		13
66	27	21		0		17
42	30	32		0		8
70	21	19		0		11
61	30	38		0		14
35	37	35		0		7
55	40	26		0		16
40	39	26		0		22
33	29	36		0		13
31	52	57		0		10
55	43	29		0		6
10	55	52		0		10
28	51	53		0		9
47	38	37		0		12
52	40	42		0		10
58	39	51		0		10
37	46	30		0		13
59	31	18		0		9
48	31	45		0		18
73	71	14		0		20
74	41	10		0		25
3	33	10		0
8	22	9		0
6	47	10		0
4	32	12		0
4	111	14		0
10	68	22		0
11	46	25		0
46	44	15		0
5	47	12		0
8	37	5		0
1	95	9		0
6	66	53		0
53	32	66		0
5	59	91		0
1	61	79		0
5	36	64		0
5	76	48		0
4	53	70		0
1	65	65		0
8	35	53		0
3	34	49		0
6	93	43		0
0	73	59		0
0	62	58		0
0	51	47		0
0	99	55		0
0	39	83		0
0	70	33		0
0	43	22		0
0	56	18		0
0	46	21		0
0	43	29		0
0	25	23		0
0	32	9		0
0	34	13		0
0	32	34		0
0	38	22		0
0	28	12		0
0	29	26		0
0	32	27		0
0	49	36		0
0	57	48		0
0	26	110		0
0	62	102		0
0	55	68		0
0	39	85		0
0	61	50		0
0	84	73		0
0	49	38
0		20
0		21
0		16
0		29
0		35
0		27
0		45
0		53
0		25
0		40
0		25
0		33
0		60
0		28
0		37
0		52
0		33
0		27
0		23
0		32
0		14
0		21
0		10
0		46
0		9
0		10
0
0
0
0
0
0
0
0
0
0
0
0
0
0
0
0
0
0
0
0
0
0
0
0
0
0
0
0
0
0
0
0
0
0
0
0
0
0
0
0
0
0
0
0
0
0
0
0
0
0
0
0
0
0

## Sheet: FIGURE 2
Fig 2b (Population doubling chronic exposure)											Fig 2d (Telomere loss chronic)									Fig 2e (Telomere fragility chronic)									Fig 2f					Fig 2g Telomere fragility siBLM)
Treatment	Clone	Experiment	Day0	Day4	Day8	Day12	Day16	Day20	Day24		HeLaFAP		PARP1ko6.10		PARP2ko22		PARP1/2ko15			HeLaFAP		PARP1ko6.10		PARP2ko22		PARP1/2ko15								HeLaFAP		PARP1ko6.10		PARP2ko22		PARP1/2ko15
Untreatd	HeLaFAP	1	0	3.87447	7.6042	10.5334	12.7558	16.7558	20.3181		Untreated	Dye+Light x18	Untreated	Dye+Light x18	Untreated	Dye+Light x18	Untreated	Dye+Light x18		Untreated	Dye+Light x18	Untreated	Dye+Light x18	Untreated	Dye+Light x18	Untreated	Dye+Light x18							Untreated	siBLM 50nM 48h	Untreated	siBLM 50nM 48h	Untreated	siBLM 50nM 48h	Untreated	siBLM 50nM 48h
Dye+light	HeLaFAP	1	0	3.69004	6.48359	8.65352	11.0504	14.2426	17.654		3	1	0	0	0	0	5	10		4	6	5	9	10	5	1	4							1	7	3	5	4	2	3	3
Untreatd	HeLaFAP	2	0	3.22239	7.02975	10.5092	13.955	17.4993	21.3655		0	0	0	0	0	0	0	4		7	1	6	4	2	4	3	3							3	4	4	6	6	4	3	3
Dye+light	HeLaFAP	2	0	2.74344	7.11964	10.2257	13.5046	16.8969	20.8589		0	1	3	0	0	0	4	2		2	3	0	18	4	4	1	2							1	6	4	5	5	3	6	6
Untreatd	HeLaFAP	3	0	3.60881	7.09424	10.7991	14.6065	18.6274	22.275		0	0	1	0	0	0	3	12		3	8	2	6	6	2	2	1							2	7	5	5	3	3	5	5
Dye+light	HeLaFAP	3	0	3.58496	6.73877	10.1311	13.1685	17.003	20.3288		0	1	0	0	0	2	4	2		2	3	9	8	4	4	5	5							4	5	4	9	3	4	3	3
Untreatd	HeLaFAP	4	0	3.32193	6.52356	9.4759	13.7314	17.5894	21.5984		0	0	0	0	0	2	0	6		2	5	10	3	1	2	3	2							3	4	3	6	3	5	4	4
Dye+light	HeLaFAP	4	0	3.22959	6.26521	9.08692	12.7192	16.0411	19.7745		2	0	0	2	0	0	4	4		2	4	8	4	5	3	8	4							5	3	3	7	4	5	10	10
Untreatd	HeLaFAP	5	0	3.43962	7.38916	11.0896	15.4588	19.3896	23.9745		2	2	0	0	0	0	0	7		3	10	9	7	2	2	3	1							5	5	3	6	1	3	3	3
Dye+light	HeLaFAP	5	0	3.10434	6.88919	11.3377	14.5367	17.5927	20.8073		0	1	0	0	0	0	6	0		4	4	9	17	3	3	4	3							3	2	4	7	2	6	5	5
Untreatd	HeLaFAP	6	0	3.64386	7.14211	10.7744	14.1249	17.9928	21.8001		2	0	0	4	0	0	4	4		3	4	7	7	3	1	4	3							4	3	2	7	4	4	3	3
Dye+light	HeLaFAP	6	0	3.65535	6.72574	10.2176	13.4208	16.8802	19.9159		0	0	0	0	3	1	3	2		3	4	5	6	5	5	4	4							6	5	2	4	3	2	4	4
Untreatd	HeLaFAP	7	0	3.80735	7.91169	11.5898	15.4577	19.6276	23.7403		2	2	0	0	0	4	2	6		4	1	2	5	1	10	2	3							6	4	4	9	3	5	6	6
Dye+light	HeLaFAP	7	0	3.73697	7.32193	11.0224	14.2703	17.9142	21.9321		0	0	0	2	0	1	4	1		4	2	3	3	3	5	2	6							3	6	7	3	5	4	3	3
Untreatd	HeLaFAP	8	0	4.20163	8.31433	11.8993	15.2778	19.5997	23.5066		1	0	0	1	0	2	0	8		4	13	5	12	1	10	10	2							2	3	3	4	5	7	3	3
Dye+light	HeLaFAP	8	0	4.00899	7.89651	11.1353	14.5138	18.2031	21.9365		0	0	0	0	0	0	4	12		3	5	2	5	8	3	5	3							6	2	6	8	1	3	1	1
											0	0	0	3	0	0	0	1		2	4	4	6	3	7	6	4							5	3	6	5	7	4	2	2
Treatment	Clone	Experiment	Day0	Day4	Day8	Day12	Day16	Day20	Day24		1	0	0	2	0	0	1	9		3	12	3	4	4	2	7	2							6	5	4	7	8	3	7	7
Untreatd	PARP1ko6.10	1	0	3.83458	7.22231	10.0636	12.9769	16.1062	19.0448		0	0	0	0	0	3	4	2		2	4	10	10	2	5	3	4							3	3	3	7	6	3	3	3
Dye+light	PARP1ko6.10	1	0	3.49228	5.92524	8.38467	10.5001	12.4747	15.0819		0	0	0	1	0	2	3	6		3	7	5	9	5	1	6	3							2	5	3	3	5	3	2	2
Untreatd	PARP1ko6.10	2	0	3.07039	6.27828	9.66417	13.2085	16.6896	20.0933		0	0	0	0	0	0	4	9		3	5	6	8	6	5	2	4							5	3	3	5	7	6	3	3
Dye+light	PARP1ko6.10	2	0	3.02975	5.46003	8.14186	11.6862	14.0849	16.9692		0	1	0	2	0	4	4	8		1	8	3	10	4	4	2	3							2	4	6	6	2	4	3	3
Untreatd	PARP1ko6.10	3	0	3.48543	6.89142	10.0836	13.8858	17.4383	21.4622		0	0	0	0	0	2	7	6		2	11	11	6	4	7	0	3							4	3	4	6	2	3	4	4
Dye+light	PARP1ko6.10	3	0	3.21257	6.17604	9.04789	12.141	15.3737	18.2217		0	2	0	0	0	0	2	4		6	5	6	5	3	4	6	4							5	6	6	5	2	2	6	6
Untreatd	PARP1ko6.10	4	0	3.91169	6.98208	11.003	14.5678	19.1427	23.1366		0	1	0	0	0	0	3	4		3	5	4	6	2	2	9	2							4	5	6	5	4	2	4	4
Dye+light	PARP1ko6.10	4	0	2.91329	6.52013	9.33433	12.8368	15.9743	18.9409		0	0	0	2	0	0	0	5		2	4	5	4	4	7	3	1							3	3	2	14	3	4	6	6
Untreatd	PARP1ko6.10	5	0	3.15543	6.84472	10.6725	14.4486	18.6105	22.4282		0	0	0	1	2	0	0	7		0	4	3	14	3	2	3	4							3	11	3	5	5	6	4	4
Dye+light	PARP1ko6.10	5	0	2.848	6.08678	9.39421	12.7016	16.0662	19.4585		1	2	0	0	4	2	0	6		3	2	2	8	5	1	2	4							2	8	1	5	1	7	6	6
Untreatd	PARP1ko6.10	6	0	3.56071	7.19298	11.0999	14.6108	18.2776	22.0325		0	0	0	1	0	2	1	11		0	2	4	10	4	7	3	3							2	7	5	6	5	3	2	2
Dye+light	PARP1ko6.10	6	0	3.14731	6.68336	9.73994	12.7363	15.8136	19.1355		0	0	0	0	0	0	2	10		6	7	8	4	6	12	1	2							2	5	3	4	3	5	6	6
											2	0	0	0	0	0	3	10		1	2	3	9	6	4	0	2							3	3	3	5	3	3	3	3
Treatment	Clone	Experiment	Day0	Day4	Day8	Day12	Day16	Day20	Day24		0	0	0	0	0	2	4	14		1	2	3	9	8	3	2	3							3	3	2	4	2	3	3	3
Untreatd	PARP2ko22	1	0	3.31615	7.48607	11.2085	14.9419	18.5742	22.8145		1	0	1	1	0	0	2	4		4	3	5	5	4	7	0	5							4	2	5	5	1	5	2	2
Dye+light	PARP2ko22	1	0	3.29278	7.20926	10.9462	14.1942	17.6924	21.0143		0	1	0	0	0	4	5	16		2	5	12	3	5	3	2	0							3	5	9	6	2	3	5	2
Untreatd	PARP2ko22	2	0	3.43962	7.98394	11.9319	16.5068	19.906	24.179		1	0	0	2	0	0	10	7		5	5	7	7	6	10	3	3							3	3	6	5	3	5	5	2
Dye+light	PARP2ko22	2	0	3.33151	7.38607	11.1934	14.9213	19.1693	24.1		0	0	1	0	6	2	8	8		3	2	5	6	3	3	5	2							3	8	4	6	1	5	4	4
Untreatd	PARP2ko22	3	0	2.9855	6.28416	10.2931	14.4631	18.048	22.6209		0	0	3	2	1	0	0	3		7	5	3	10	2	10	3	1							4	8	1	7	4	4	3	3
Dye+light	PARP2ko22	3	0	2.79077	5.90847	10.1101	12.8128	16.4566	20.0889		0	0	0	0	2	2	0	6		2	4	8	8	1	7	2	3							3	2	4	4	4	3	3	3
Untreatd	PARP2ko22	4	0	3.85798	8.00366	11.7903	16.1122	19.8455	23.6321		0	0	0	2	2	0	2	14		5	5	10	6	3	5	2	2							3	4	3	6	3	3	4	6
Dye+light	PARP2ko22	4	0	3.37851	7.32337	11.2682	14.9687	18.3882	22.2561		3	0	0	4	0	2	3	4		1	8	7	11	3	4	2	4							2	4	4	4	2	4	6	5
Untreatd	PARP2ko22	5	0	3.52356	7.60251	11.69	15.4766	19.3346	23.251		0	0	2	2	0	0	3	1		0	7	4	8	6	2	2	3							2	3	4	5	4	3	4	3
Dye+light	PARP2ko22	5	0	3.45943	7.30743	10.7669	13.8025	17.7285	21.079		0	0	1	1	3	0	9	4		1	5	4		2	4	5	4							4	4	2	7	2	4	3	3
											0	4	2	3	0	1	0	4		1	0	3	4	6	3	1	4							6	3	3	6	4	4	4	4
Treatment	Clone	Experiment	Day0	Day4	Day8	Day12	Day16	Day20	Day24		0	0	0	4	0	0	0	5		4	4	10	9	7	6	4	1							3	2	5	5	3	7	7	5
Untreatd	PARP2ko15	1	0	2.29866	5.50029	8.6378	11.6734	15.3739	18.2942		0	0	0	2	0	1	3	7		4	2	5	8	2	3	4	7							1	4	6	3	3	3	5	4
Dye+light	PARP2ko15	1	0	1.76553	4.68392	6.78153	8.4138	10.8574	12.9949		0	0	0	2	0	0	0	1		3	2	10	8	5	4	15	7							3	3	6	7	4	3	4	6
Untreatd	PARP2ko15	2	0	2.34577	6.37552	9.86524	13.4422	17.0411	20.211		0	0	0	0	0	0	6	1		6	5	5	7	5	5	1	5							3	4	4	9	2	7	6	5
Dye+light	PARP2ko15	2	0	2.25802	5.94732	8.44982	10.5873	12.8453	14.5384		0	0	0	0	2	2	8	5		0	7	2	10	6	4	3	9							2	3	1	4	3	5	4	7
Untreatd	PARP2ko15	3	0	2.50843	4.78938	7.34029	10.7463	13.6647	16.9721		0	0	0	2	0	0	2	2		1	4	3	8	4	3	4	12							4	3	3	4	2	2	3	7
Dye+light	PARP2ko15	3	0	2.1375	4.47093	6.4637	8.20354	10.0675	11.5835		0	0	0	2	0	3	1	0		6	4	3	6	7	2	2	9							2	3	2	5	2	3	4	8
Untreatd	PARP2ko15	4	0	3.57289	7.05832	9.96521	13.4377	16.8023	20.2748		0	2	0	0	0	1	0	4		2	4	3	9	3	3	3	18							2	5	3	5	2	1	6	6
Dye+light	PARP2ko15	4	0	2.80735	6.34341	8.60644	11.1866	13.9236	16.9355		0	0	0	2	0	0	7	4		7	0	9	6	9	7	2	5							3	3	4	7		3	4	3
Untreatd	PARP2ko15	5	0	3.07724	6.24074	9.45175	12.7737	16.3097	19.3061		0	1	0	6	1	2	0	0		3	3	6	3	6	3	4	7							4	5	3	6		3	7	6
Dye+light	PARP2ko15	5	0	2.72683	5.76246	7.86007	10.7785	12.9675	15.3515		6	0	0	1	0	1	2	0		1	3	5	5	7	4	2	7							4	3	5	7		5	3	5
											1	0	0	0	0	0	0	9		3	7	8	7	7	6	3	7							1	2	2	6		4	3	5
											0	6	0	2	4	2	1	1		4	4	6	8	3	5	1	7							6	5	3	6		4	2	3
	HeLaFAP.UT	HeLaFAP.DL	PARP1ko.UT	PARP1ko.DL	PARP2ko.UT	PARP2ko.DL	PARP1.2ko.UT	PARP1.2ko.DL			0	0	0	0	0	7	2	2		7	5	4	3	4	4	2	5							6		5	3		3
Min.	0.8203	0.7021	0.7806	0.6052	0.9479	0.8438	0.707	0.4852			0	0	0	6	0	4	0	4		7	10	2	6	6	8	3	7							4		5	10		1
25 percent value	0.8955	0.8261	0.8541	0.7203	0.9501	0.8774	0.7786	0.5437			0	0	0	0	2	0	3	2		7	1	4	6	3	2	7	5							2		2	4		2
Median	0.9172	0.855	0.9028	0.7756	0.9754	0.8824	0.8118	0.6199			0	2	0	1	0	0	4	3		6	3	9	9	3	3	5	12									1	5		2
Mean	0.9241	0.8431	0.8889	0.7462	0.9764	0.9063	0.8001	0.5966			2	0	0	0	0	0	8	0		8	5	4	9	4	8	6	14									2	8		2
75 percent value	0.9715	0.8883	0.9383	0.7959	0.9909	0.9324	0.8363	0.6389			2	0	0	6	0	0	6	4		5	3	5	4	6	5	3	6									8	4		1
Max.	0.999	0.9027	0.9594	0.8163	1.018	0.9956	0.8669	0.6954			0	0	0	1	2	2	1	3		2	5	3	8	3	3	3	4									5	6		4
											0	0	6	0	0	0	3	2		0	4	4	13	6	4	1	6												5
											0	3	0	3	0	2	0	2		1	1	7	12	3	3	1	12												3
											0	0	0	0	0	4	2	0		3	6	10	3	9	5	3	9												6
											0	0	0	2	0	0	4	5		2	2	2	7	8	7	1	13												3
											2	0	0	4	0	0	2	3		0	2	6	9	3	4	5	10												5
											0	0	2	0	2	2	6	4		3	2	5	9	3	10	3	5												3
											0	4	2	2	2	0	8	2		3	2	0	5	2	6	2	7
											1	1	0	0	0	0	0	7		2	2	3	16	6	9	5	2
											2	4	2	0	0	0	2	0		0	0	3	17	2	5	6	5
											0	2	0	0	0	0	2	2		2	2	3	4	3	2	7	10
											0	3	0	0	2	0	0	7		2	1	5	5	4	14	8	4
											0	2	0	0	0	0	2	4		4	2	8	3	3	9	7	5
											0	0	0	0	0	0	3	0		2	4	10	4	7	7	5	5
											0	1	0	2	2	2	0	4		4	0	5	4	4	4	1	3
											1	4	0	2	0	0	0	8		4	1	5	5	9	11	7	3
											0	0	0	4	0	1	1	4		0	0	12	4	4	10	6	4
											0	1	2	0	0	3	4	2		2	1	7	1	7	17	8	5
											0	4	0	0	2	0	2	4		2	2	7	7	1	11	4	6
											0	2	1	0	0	0	0	2		9	5	5	4	8	10	4	5
											0	2	0	0	0	4	1	2		14	7	3	6	10	3	7	3
											0	0	1	0	0	0	7	4		14	3	3	4	5	8	11	5
											1	0	0	0	0	1	4	3		5	2	12	8	1	7	11	4
											0	0	0	2	0	5	0	3		1	6	14	7	11	6	6	8
											0	0	0	0	0	0	0	3		2	2	8	10	4	12	5	2
											0	0	0	0	0	2	6	3		2	7	3	9	5	10	11	5
											0	0	0	0	0	0	2	4		5	6	6	5	2	12	5	6
											0	0	0	0	6	0	0	3		3	6	2	10	4	6	10	5
											0	0	0	0	0	0	1	2		2	3	6	12	6	6	9	6
											0	0	0	0	2	0	2	4		2	8	4	5	4	4	8	6
											1	2	0	0	1	0	0	5		4	3	2	9	9	5	4	5
											0	0	0	0	0	0	4	2		2	10	8	3	14	8	7	5
											0	0	0	0	0	0	0	4		2	4	2	10	7	4	6	8
											0	0	0	0	0	2	0	2		2	7	3	5	8	9	3	7
											0	0	0	2	0	0	0	3		3	2	4	7	6	2	14	4
											0	1	0	0	0	0	4	3		2	2	4	1	10	4	5	8
											0	0	0	0	0	0	0	6		7	4	6	13	4	7	6	4
											0	0	0	2	0	0	2	7		4	1	4	13	3	6	7	5
											0	0	0	0	0	2	3	3		2	2	15	7	3	8	4	6
											0	0	0	0	0	0	0	2		2	2	5	10	10	6	8	13
											0	0	0	0	1	0	8	8		2	2	11	11	8	6	6	5
											0	2	0	0	1	0	9	2		3	4	9	15	8	5	7	5
											4	0	0	2	0	0	2	4		4	2	3	10	5	5	3	5
											2	1	0	0	1	2	9	4		4	4	6	18	7	6	3	6
											0	2	0	0	1	0	0	4		4	6	13	14	5	5	4	4
											0	2	0	0	0	0	4	5		2	1	1	16	6	5	3	7
											0	2	0	0	0	0	4	3		4	2	1	6	8	5	5	3
											1	0	0	0	0	1	1	2		5	1	1	10	8	7	6	3
											4	4	0	0	2	0	0	2		4		4	9	3	3	4	3
											1	0	0	0	0	0	1	8		3	7	3	7	7	6	8	4
											0	0	0	0	0	2	3			4	5	7	12	7	8	8	2
											0	0	0	1	0	0	1			7	8	10	8	3	6	6	3
											0	0	0	0	1	0	4			3	2	2	7	8	5	3	5
											2	2	0	0	1	0	6			3	6	10	19	7	7	5	3
											2	0	0	0	0	1	3			8	5	2	6	6	9	4	2
											0	0	0	1	0	0	2			2	5	11	13	6	6	4	3
											0	2	0	0	0	1	1			2	7	14	5	9	4	3	4
											3	2	4	0	1	0	4			2	3	0	3	5	8	7	4
											0	0	4	0	1	0	1			13	6	8	7	5	8	4	9
											2	0	0	2	2	0	0			2	1	10	12	7	5	7	6
											0	0	0	2	0	4	1			15	7	7	4	6	5	8	6
											0	0	0	0	0	0	5			6	10	8	4	11	7	7	2
											0	0	0	0	0	0	4			9	9	4	8	8	4	3	5
											0	1	0		0	0	0			5	9	15	4	6	6	2	5
											0	0	0		0	0	4			14	6	16	10	10	7	5	3
											2	2	0		0	0	2			7	8	21	9	6	5	7	5
											0	0	0		0	0	3			4	7	11	9	7	6	5	3
											0	3	0		0	1	5			6	6	11	8	7	10	4	5
											0	0	0		0	0				4	3	12	8	6	8	4	5
											0	4	0		0	1				2	5	8	8	6	10	4	6
											0	0	0		0	1				3	7	13	4	6	9	1	8
											0	0	0		0	0				5	10	14	8	7	10	5	6
											1	0	0		2	0				5	14	17	10	8	8	2	6
											2	0	0		0	1				2	10	7	16	5	3	4	7
											8	0	0		0	0				3	12	9	9	2	7	3	9
											2	0	0		0					2	2	5	13	5	5	3	5
											0	1	0		0					2	4	7	5	4	3	4	5
											0	0	0							6	5	10	8	6	9	5	4
											0	2	0							2	4	3	8	6	7	6
											1	4	0							7	2	9	10	6	6	4
											0	0	0							3	3	5	8	6	6	4
											0	3	0							7	10	12	10	3	8	5
											0	0	2							5	7	11	4	5	4	3
											0	2	0							7	5	7	9	10	7	4
											0	0	0							1	5	12	7	2	5	4
											0	0	0							4	1	5	4	7	3	4
											2	0	0							6	5	6	7	3	4	2
											0	0	0							4	6	11	9	5	4	4
											0	0	0							3	5	13	6	5	3	3
											0	2	0							4	9	7	4	4	5	4
											0	0	0							5	10	9	4	4	7	3
											2	0	0							4	3	7	7	4	9	2
											0	0	0							3	7	9	7	3	12	3
											0	0								4	6	11	5	6	5	5
											0	0								2	8	8	8	5	4	4
											0	0								1	6	7	8	3	7	3
											0	0								4	7	10	5	6	5	2
											0	0								7	6	5	5	8	5	3
											0	2								8	5	5	4	5	4
											0	0								6	6	8	8	3	3
											0	2								1	8	4	9	5	3
											0	0								12	2	7	5	4	3
											0	0								3	5	3	7	3	2
											0	2								7	6	7	10	2
											0	0								4	3	6	6	5
											0	0								1	3	5	8
											0	0								2	6	9	3
											0	0								2	8	7	5
											0	0								1	8	9	7
											2	0								4	8	7
											0	0								3	14	5
											2	0								3	8	10
											0	0								7	5	7
											0	2								3	6	6
											0	0								1	4	5
											0	0								2	5	5
											0	0								6	6	7
											0	2								2	5	7
											0	0								5	13	5
											0	0								2	10	9
											0	0								1	4	7
											2	2								4	9	6
											0	0								4	7	7
											0	0								7	8	7
											0	0								6	11	8
											0	0								2	9	12
											0	0								6	7	5
											0	0								7	12	6
											0	1								4	13	5
											0	0								3	6	6
											0	0								6	5	8
											0	2								8	7	8
											0	0								8	7	3
											0	1								6	13	3
											0	2								15	10	3
											0	0								10	12	5
											0	2								7	7	8
											0	0								4	12	4
											2	3								3	8	4
											0	0								3	7	3
											0	0								8	5	5
											0	0								6	8	5
											0	0								12	9	6
											0	0								4	7	2
											0	0								5	4	2
											0	0								10	9	6
											0	0								13	4	3
											2	0								5	7	3
											0	0								4	6	4
											0	2								7	6	9
											0	0								2	3	4
											1	0								12	6	3
											0	0								4	4	7
											0	0								5	5	4
											2									5	7	4
											0									10	6	2
											0									8	6	3
											2									14	3	7
											0									8	7	6
											0									13	4	2
											0									7	12	6
											0									8	5	7
											0									8	11	1
											0									5	9	4
											0									4	7
											0									6	9
											0									6	12
											0									4	5
											0									7	7
											0									3	9
											0										8
											0									6	9
											0									4	4
																				3	6
																				5	5
																				8	7
																				2	6
																				3	3
																				7	4
																				6	3
																				4	5
																				10	4
																				5	8
																				6	4
																				5	6
																				6	5
																				5	5
																				7	3
																				4	4
																				11	2
																				4	5
																				4	4
																				6	3
																				9	2
																				7	3
																				8	4
																				5	5
																				7	5
																				7	3
																				7	4
																				5	4
																				12	2
																				6
																				6
																				7
																				6
																				5
																				10
																				2
																				3
																				4
																				3
																				2
																				4
																				2
																				3
																				2
																				4
																				3
																				5
																				4
																				5
																				7
																				4
																				3
																				3
																				2
																				2
																				7
																				5
																				6
																				3
																				2
																				4
																				3
																				2
																				3
																				2

## Sheet: FIGURE 3
Fig 3a				Fig 3b					Fig 3d (Telomere loss)											Fig 3e (Telomere fragility)											Fig 3f (Telomere loss)									Fig 3g (Telomere fragility)
									HeLaFAP		PARP1/2ko15		PARP1 FLAG.1		PARP2 FLAG.2		E558A.3			HeLaFAP		PARP1/2ko15		PARP1 FLAG.1		PARP2 FLAG.2		E558A.3			HeLaFAP		PARP1/2ko15		PARP2 FLAG.2		E558A.3			HeLaFAP		PARP1/2ko15		PARP2 FLAG.2		E558A.3
									Untreated	siBLM 50nM 48h	Untreated	siBLM 50nM 48h	Untreated	siBLM 50nM 48h	Untreated	siBLM 50nM 48h	Untreated	siBLM 50nM 48h		Untreated	siBLM 50nM 48h	Untreated	siBLM 50nM 48h	Untreated	siBLM 50nM 48h	Untreated	siBLM 50nM 48h	Untreated	siBLM 50nM 48h		Untreated	Dye+Light x18	Untreated	Dye+Light x18	Untreated	Dye+Light x18	Untreated	Dye+Light x18		Untreated	Dye+Light x18	Untreated	Dye+Light x18	Untreated	Dye+Light x18	Untreated	Dye+Light x18
									0	0	1	0	0	0	0	1	0	0		2	4	5	2	1	6	4	7	4	3		0	0	0	5	0	0	1	3		3	2	4	3	3	5	6	3
									0	0	0	4	0	0	0	1	0	0		3	5	2	6	6	6	4	5	2	3		0	0	2	4	0	0	0	4		3	6	10	2	3	8	4	2
									0	0	2	0	0	0	0	0	0	0		3	4	3	5	3	3	5	7	4	6		1	2	5	6	0	0	2	2		3	3	2	3	4	10	4	3
									0	0	2	1	0	2	0	0	2	2		3	5	3	2	3	7	3	6	6	2		0	0	0	0	0	2	0	0		3	3	7	13	7	6	5	3
									0	0	0	2	0	0	0	0	2	2		4	6	3	3	1	2	2	4	2	3		0	0	3	5	0	0	1	2		4	9	5	4	6	4	3	7
									0	0	1	0	1	0	0	2	0	0		2	5	4	8	2	2	3	4	3	2		0	0	2	2	0	0	2	0		7	4	3	5	6	9	3	3
									0	0	1	1	0	0	0	0	0	0		3	4	3	3	3	3	5	6	3	2		0	0	2	5	0	0	1	4		5	12	3	3	8	5	6	6
									2	0	0	0	0	0	0	0	2	2		3	7	2	5	1	5	3	6	4	6		0	0	0	4	0	0	1	6		7	5	3	6	3	5	3	4
									0	0	0	3	0	0	0	0	2	2		2	6	3	1	4	4	4	5	5	3		0	0	2	2	0	0	2	0		7	9	5	8	4	9	3	8
									2	0	0	5	0	0	0	0	0	0		3	5	3	6	5	3	6	5	3	3		0	0	1	2	0	0	2	0		8	10	5	10	7	11	4	6
									0	0	2	0	0	0	0	0	0	0		6	5	1	1	4	5	3	6	5	5		2	0	5	5	0	0	0	4		8	3	3	4	3	6	6	4
									0	0	1	1	0	0	0	0	0	0		4	7	6	4	5	2	3	7	3	2		0	0	1	2	0	0	0	4		9	7	5	2	9	4	1	4
									0	0	0	1	0	0	1	0	0	0		3	3	6	4	3	2	2	5	3	3		0	0	1	2	0	2	0	1		3	8	2	5	7	4	6	3
									0	0	0	0	0	0	0	0	1	1		4	4	4	2	4	4	2	6	3	6		0	0	0	2	0	0	0	2		4	8	7	7	8	7	3	9
									0	0	1	0	0	0	0	1	0	0		3	4	3	3	5	3	3	5	4	3		0	0	0	0	0	1	0	4		2	10	2	5	7	5	4	6
									0	0	1	1	0	0	2	0	0	0		2	7	2	2	5	2	2	7	3	3		0	0	3	2	0	2	0	0		2	5	2	3	9	3	5	10
									0	0	0	1	0	0	0	2	0	0		4	4	3	2	2	4	2	8	2	2		0	0	1	3	0	0	3	0		3	10	1	4	3	11	4	4
									0	0	3	2	0	0	0	0	2	2		3	7	3	3	3	4	7	8	3	3		0	0	2	0	0	0	0	2		4	3	3	5	4	10	5	6
									0	0	1	0	0	0	1	0	2	2		3	4	2	4	2	3	3	10	2	2		0	0	0	0	0	0	0	0		8	4	5	6	4	9	4	8
									0	0	5	1	0	0	0	0	0	0		2	4	5	4	3	2	2	7	5	3		0	0	8	0	0	0	0	0		1	6	6	3	8	5	6	3
									0	0	0	0	0	0	0	0	0	0		8	6	5	5	2	7	3	9	2	2		0	0	0	4	0	0	0	0		7	6	6	4	3	8	3	4
									0	0	3	1	0	0	0	0	1	1		5	5	3	3	3	2	3	12	7	4		0	0	2	6	0	2	0	0		5	4	4	2	13	4	7	6
									0	0	0	0	0	0	0	0	0	0		4	4	2	5	3	4	6	9	2	1		0	0	2	4	0	0	2	0		8	6	3	5	4	6	4	5
									0	0	0		0	0	0	0	0	0		5	6	4	4	2	3	6	5	4	4		0	0	0	0	0	0	2	0		3	5	6	4	4	6	5	4
									0	0	1		0	2	0	0	2	2		3	5	2	1	3	6	2	6	3	3		2	2	0	4	0	0	0	3		7	3	5	5	5	10	3	2
									0	0	1		0	0	0	0	2	2		4	6	4	6	2	2	5	8	3	3		4	0	0	2	0	0	2	0		4	4	8	7	4	8	4	5
									2	4	1		0	0	0	0	0	0		5	5	3		3	2	3	6	3	2		0	0	1	0	0	0	0	2		6	5	5	5	4	8	4	4
									0	0			2		0	0	2	2		4	4	5		3	4	5	7	4	3		0	0	3	4	0	0	0	0		12	4	2	6	3	7	6	5
									0	2					0	0	2	2		3	8	1				6	8	1	2		0	0	0	0	0	0	0	2		6	5	5	4	5	7	2	3
									0	0							0	0		2	5							3	2		0	0	3	1	2	2	0	2		3	5	6	5	7	6	6	3
									0	0										4	7								3		0	0	0	3	0	0	0	0		4	9	7	4	4	7	9	7
									0	0										2	2								5		0	2	1	3	0	0	0	0		3	9	4	4	9	8	5	3
									0	0										4	4								6		0	0	0	1	0	0	0	2		2	5	5	5	3	7	5	3
									0	0										3	5										0	0	0	4	0	1	0	3		5	7	5	5	8	10	7	4
									0	0										3	3										0	0	5	0	2	0	2	0		3	2	3	3	9	4	3	6
									0	0										7	5										0	0	3	2	0	0	3	0		1	4	6	5	5	7	5	8
									0	1										3	5										0	0	4	3	0	0	0	0		3	6	3	6	6	5	3	4
									0	0										4	6										0	0	0	2	0	1	2	0		4	3	4	2	3	4	5	3
									0	2										9	4										0	0	0	3	0	1	2	0		3	5	5	6	5	6	5	3
									0	0										2	2										0	1	3	0	0	0	0	0		5	6	4	3	7	5	4	3
									0	2										4	4										0	1	1	2	0	2	1	0		7	4	3	2	5	5	4	3
									0	0										3	4										0	0	2	1	1	0	0	0		4	4	3	4	5	4	5	6
									0	0										3	3										0	0	0	4	0	0	0	0		5	4	5	3	4	6	7	9
									0	0										2	5										0	1	4	2	0	2	2	2		7	5	4	4	5	8	5	4
									0	0										3	6										0	1	3	1	0	0	0	3		4	3	3	3	5	6	7	5
									0	0											3										1	0	1	2	0	0	0	2		6	7	4	8	4	6	5	4
									0	0											5										0	0	2	2	0	0	0	2		5	7	2	5	6	10	5	6
									2	0											8										0	2	0	2	0	0	0	0		5	2	3	5	4	4	5	4
									0	2																					0	0	1	1	1	0	0	4		5	5	4	5	3	8	6	3
									0	0																					2	0	3	3	0	0	0	2		4	8	6	4	4	4	6	6
										0																					0	0	0	1	0	1	2	0		4	5	3	5	8	4	4	3
										0																					0	0	0	0	0	0	2	0		4	6	4	5	6	7	7	7
										0																					0	2	0	1	0	0	0	2		3	6	3	2	3	6	7	5
										0																					0	0	1	3	2	0	2	2		5	6	3	5	2	11	5	4
										0																					0	0	1	4	1	0	0	2		3	5	3	4	4	6	4	8
										0																					0	0	1	1	0	0	0	0		5	6	10	2	6	6	4	5
										0																					0	0	0	4	0	0		2		4	4	3	2	9	9		2
										0																					0	0	1	4	1	0		0		6	6	4	3	4	3		7
										0																					1	0	0	2	0	0		0		3	5	2	5	4	10		9
										2																					0	0	0	1	0	0		2		6	3	3	3	6	4		4
										0																					0	0	1	1	0	0				3	6	3	2	3	8
										0																					0	0	0	0	0	0				8	8	5	3	4	4
										0																					0	0	2	2	0	0				5	6	3	4	4	5
										0																					1	0	4	0	2	0				4	6	2	4	4	7
																															0	0	1	0	0	0				8	3	1	9	4	3
																															0	0	0	0	0	0				7	4	5	6	5	11
																															0	0	2	0	0	0				4	3	2	6	7	4
																															2	0	4	3	0	1				7	5	4	2	3	7
																															0	0	0	0	0	0				6	4	3	5	4	6
																															0	0	1	1	0	0				9	8	3	5	4	8
																															0	0	1	4	0	0				3	4	4	3	4	6
																															0	0	0	3	0	0				4	6	5	5	6	4
																															2	0	0	0	0	0				4	5	6	3	3	4
																															0	0	2	3	0	0				5	5	4	5	6	8
																															0	2	0	0	0	0				3	3	4	5	6	5
																															0	1	0	1	0	0				2	4	5	6	5	5
																															0	0	0	0	1	0				3	2	3	8	4	4
																															0	0	2	2	1	0				4	5	4	6	2	6
																															0	0	0	2	0	1				3	4	4	6	5	5
																															0	0	0	0	1	1				2	3	4	7	6	7
																															0	0	0	0	0	0				4	2	2	9	3	5
																															0	0	0	0	0	0				2	3	4	5	4	7
																															0	0	2	1	0	0				3	4	3	5	6	10
																															0	0	0	0	1	0				2	5	4	4	3	7
																															0	0	4	0	2	0				4	5	3		2	11
																															0	0	1		0	0				3	3	2		4	6
																															0	0	0		0	0				5	4	3		5
																															0	0	1		0					4	4	5		4
																															0	0	0		0					5	2	4		3
																															0		2		0					7		3		3
																															0		0		0					4		2		4
																															0		0		0					3		3		2
																															0				0					3				3
																															0				0					2				3
																															0				0					2				3
																															0				2					7				5
																															0									5
																															0									6
																															0									3
																															0									2
																															0									4
																															0									3
																															0									2
																															0									3
																															0									2

## Sheet: FIGURE 4
Fig 4d (HeLaFAP)					Fig 4e (PARP1KO 6.10)					Fig 4f (PARP2KO 22)					Fig 4g (PARP1/2KO 15)					Fig 4h (PARP2 FLAG.2)					Fig 4i (E558A.3)
Untreated	Dye+Light x18	Untreated	Dye+Light x18		Untreated	Dye+Light x18	Untreated	Dye+Light x18		Untreated	Dye+Light x18	Untreated	Dye+Light x18		Untreated	Dye+Light x18	Untreated	Dye+Light x18		Untreated	Dye+Light x18	Untreated	Dye+Light x18		Untreated	Dye+Light x18	Untreated	Dye+Light x18
0	1	0	0		0	1	0	1		1	2	0	1		0	4*	0	1		0	0	1	0		1	1	0	0
2	3	0	0		1	4	0	0		0	0	1	1		1	0	1	0		1	2	0	0		1	2	0	1
0	3	0	1		0	1	0	0		1	0	0	2		1	0	0	1		0	4	0	0		0	3	2	1
2	2	0	2		0	2	0	0		0	2	1	0		0	2	1	2		0	1	1	0		0	2	0	0
0	4	0	0		1	2	0	0		0	1	0	0		0	1	0	2		2	3	1	0		1	0	1	0
0	0	0	1		1	1	1	1		0	0	0	1		0	1	0	2		0	2	0	1		1	1	1	0
1	0	1	2		0	1	0	0		0	0	1	1		1	2	0	0		1	2	0	0		0	0	0	1
2	3	0	0		0	1	0	0		0	2	0	0		0	1	0	1		1	0	0	1		4	1	0	2
3	1	1	0		0	1	0	0		0	0	1	0		0	0	0	1		0	2	0	0		0	0	0	0
0	2	1	1		1	0	0	0		0	0	0	1		1	1	1	1		0	2	0	0		0	0	0	1
0	0	0	0		0	1	0	1		1	0	0	0		0	1	0	1		1	2	0	0		1	1	0	1
0	1	0	2		1	2	1	0		0	0	1	0		1	0	0	0		0	0	0	0		1	3	1	0
0	0	0	0		0	0	0	0		0	0	0	0		0	0	0	2		0	1	0	0		0	0	1	1
2	1	0	0		1	1	0	0		0	0	0	0		1	1	0	0		0	3	0	3		1	0	0	0
2	0	0	0		1	1	0	0		1	0	0	0		0	1	1	1		0	3	0	2		0	1	0	0
3	1	0	1		0	1	0	1		2	0	0	0		1	1	0	4		1	2	0	0		1	0	0	2
0	0	0	0		0	0	1	0		0	0	2	0		0	0	0	2		1	1	0	1		0	0	0	1
5	0	1	0		0	0	0	0		0	0	0	0		0	1	0	0		1	0	0	0		0	1	1	1
0	1	0	0		0	2	1	0		0	0	0	0		0	0	0	3		0	2	0	0		0	3	0	2
2	0	0	0		1	0	1	0		0	0	0	1		0	0	0	0		1	0	0	0		1	0	1	1
3	1	2	0		0	1	0	0		0	1	1	0		2	1	0	1		0	1	0	0		0	2	0	0
1	1	0	0		0	2	0	2		0	0	2	0		1	0	1	2		2	1	1	0		0	0	1	0
0	0	0	1		0	1	0	0		0	2	0	1		0	0	0	0		0	1	0	1		0	0	0	0
1	3	0	0		0	2	0	0		1	3	0	0		0	2	1	1		3	1	1	0		1	0	2	1
0	2	0	0		1	0	0	0		2	0	0	2		1	2	1	3		0	0	0	0		2	2	0	1
2	2	0	0		1	3	1	0		0	2	0	0		0	0	0	1		0	0	1	0		2	1	0	0
1	0	0	0		0	2	0	0		2	3	2	1		0	2	1	1		1	2	1	0		0	0	0	0
0	1	0	0		1	0	0	0		0	2	0	0		1	0	0	0		2	0	1	0		2	0	2	1
3	1	0	0		0	1	1	1		0	4	0	0		0	0	1	2		0	0	0	0		1	0	0	1
0	0	0	1		0	0	0	0		0	3	1	0		0	1	1	0		1	1	0	1		0	1	0	0
0	2	0	0		1	1	0	1		0	0	1	0		0	3	0	2		0	2	0	0		1	1	1	0
1	1	0	0		3	2	0	0		0	0	0	1		0	0	0	0		0	0	0	0		0	0	0	1
1	3	0	0		2	1	1	0		0	2	1	1		3	1	1	2		0	1	0	0		0	0	0	1
2	3	0	0		2	1	1	0		1	1	1	1		0	0	0	1		1	4	0	2		1	1	0	2
0	0	0	1		1	0	0	0		2	1	0	2		0	0	0	0		2	1	0	0		1	1	0	1
2	2	0	0		2	0	0	0		0	0	0	0		0	0	0	1		0	2	0	1		2	2	0	0
0	2	0	0		2	1	1	0		0	2	2	1		0	1	0	0		0	1	0	2		1	4	0	2
3	1	0	0		2	0	0	0		0	1	0	1		2	5	0	0		2	1	1	0		4	2	0	1
1	0	0	0		1	0	0	1		1	0	1	0		3	2	0	1		0	3	0	0		1	1	1	0
0	1	1	0		0	0	0	0		1	1	0	0		1	3	0	2		0	2	0	0		1	1	1	1
2	3	0	1		3	2	2	0		0	1	0	1		1	5	0	1		3	4	1	0		1	1	0	1
2	1	0	0		0	0	1	0		0	2	0	0		2	3	0	0		7	0	1	0		1	2	1	0
2	1	0	0		0	1	2	0		0	0	0	0		4	2	0	1		7	4	4	0		2	1	0	1
1	0	1	0		2	1	0	1		3	0	2	0		1	4	0	0		3	4	2	1		2	3	0	0
1	1	0	0		0	2	0	0		0	0	0	0		1	2	0	0		4	2	4	0		1	2	2	2
0	0	0	0		0	3	0	0		1	0	0	0		4	2	0	0		0	1	0	0		2	2	0	1
1	2	0	0		1	2	0	2		0	1	0	1		5	0	0	1		2	3	0	1		2	1	0	1
0	2	0	0		2	1	0	1		0	0	2	0		2	0	0	0		2	3	0	0		2	2	2	1
2	0	1	0		0	3	0	0		0		0			2	1	0	0		0	2	0	1		1	0	1	1
2	2	1	0		3	2	0	1		0		0			0	0	0	0		3	0	0	0		0	0	0	2
1	0	1	0		0	2	1	0		1		0			7	1	0	1		0	2	0	0		0	0	2	1
0	2	1	0		0	0	0	0		0		0			0	1	0	1		3	1	0	0		2	2	0	0
0	1	0	0		0	2	0	0		1		0			4	2	0	1		2	7	0	0		0	2	0	1
2	2	0	0		1	0	1	0		0		0			3	2	1	2		2	0	0	0		2	0	1	0
2	0	0	0		1	3	0	1		1		0			0	3	0	1		0	2	0	0		1	1	0	2
1	0	0	0		3	2	0	0		0		0			2	0	0	0		2	4	0	0		1	0	0	0
1	0	0	1		1	4	0	0		0		2			6	1	0	1		1	6	0	0		0	1	0	0
0	0	0	1		2	2	0	0		3		0			1	0	0	0		2	0	2	0		2	1	0	0
0	1	0	0		0	3	0	1		4		0			1	4	0	0		3	5	0	0		0	1	0	7
0	0	1	0		1	3	0	0		0		0			4	1	0	2		1	3	0	0		0	0	0	0
2	3	0	0			0	0	1		1		0			1	1	0	2		0	4	0	1		1	0	0	0
3	0	0	2			1	0	1		3		0			1	0	1	0		3	3	0	0		0	1	0	2
0	2	0	0			2	1	0		0		0			1	2	0	1		7	3	0	0		0	2	0	0
1	2	0	0			2		1		2		0			0	2	0	1		1	2	1	0		2	1	1	1
0	1	1	0			4		0		2		1			1	1	1	1		2	4	0	0		1	2	0	2
3	0	1	0			0		0		0		0			2	2	0	3		1	3	0	0		2	2	0	3
0	2	0	0			2		2		2		0			3	2	2	0		1	2	0	0		0	3	1	2
2	0	1	1			2		2		1		1			0	3	2	1		0	5	0	1		2	1	0	3
0	1	0	1							0		0			1	1	1	1		3	2	0	1		0	1	1	0
1	2	0	0							0		0			2	0	2	0		2	5	0	1		1	1	1	1
2	1	0	0							2		1			0	2	2	3		3	3	0	0		2	1	2	2
2	0	0	0							1		0			0	1	1	3		0	3	0	1		0	3	0	0
0	0	0	0												0	1	1	1		3	5	0	1		1	1	2	1
0	1	0	0												0	2	1	3		2	2	0	0		0	1	0	3
1	1	0	0												1	3	1	1		1	2	0	1		2	1	1	1
1	1	0	1												1	1	1	2		3	2	0	2		2	2	1	0
1	0	1	1												0	0	1	1		0	2	0	1		1	2	1	1
0	1	0	0												0	1	1	2		2	2	0	0		1	2	3	1
1	1	0	1												1	0	0	1		3	1	0	1		2	1	0	0
0	1	0	1												0	0	2	1		0	0	0	0		4	3	0	0
0	1	0	0												0	0	0	0		1	5	0	1		0	2	0	0
0	1	0	2												0	0	0	2		1	1	0	0		2	4	0	3
1	2	0	0												1	0	1	3		2	2	1	0		1	1	1	1
0	0	2	2												0	2	2	2		1	3	2	1		1	3	1	1
0	2	0	0												1	1	2	1		2	4	1	0		2	2	2	1
1	1	0	0												2	1	0	2		3	3	0	1		2	0	0	0
0	0	0	1												0	0	1	3		2	1	0	2		2	0	2
1	0	1	2												2	0	2	1		0	1	0	1		1		2
1	1	0	0												1	2	0	2		1	2	0	1		3		1
0	0	0	1												1	2	1	1		1	4	1	0		2		3
1	1	0	0												0	0	1	0		1	4	0	2		1		0
1	0	0	0												0	2	1	2		3	2	1	0		2		2
0	0	0	0												1	1	1	3		0	4	0	2		1		0
1	1	0	0												0	1	3	2		2	3	0	0		0		0
0	1	2	0												2	1	0	1		0	2	0	0		0		0
1	1	0	0												0	1	0	3		1	4	0	0		2		0
2	0	0	0												0	0	0	1		1	3	0	2		0		0
0	0	0	0												2	1	1	1		2	2	1	1		0
0	1	0	0												3	0	2	3		0	2	0	0		2
1	0	0	1												0	2	0	0		0	2	1	0
1	0	0	0												0	1	1	2		2	0	0	1
0	0	1	1												0	2	1	3		1	3	1	1
0	0	0	0												0	0	2	3		1	3	1	2
0	1	0	0												1	1	0	2		2	3	1	1
1	0	1	0												2	1	0	1		1	2	1	0
0	0	0	1												1	1	2	1		1	1	2	0
0	0	2	0												1	2	0	0		2	2	1	0
1	0	0	0												1	0	0	0		1	2	1	0
1	0	2	0												0	1	0	2		1	1	0	2
0	0	0	1												1	0	1	2		2	2	0	0
1	1	0	0												0	2	0	2		1	2	0	2
0	0	0	0												3	2	1	1		2	1	2	1
0	1	0	0												2	0	0	2		0	3	1	0
0	0	0	0												0	1	0	0		3	0	0	0
2	0	1	1												2	1	1	2		2	3	1	1
1	0	1	0												3	0	0	0		1	2	1	0
0	0	0	1												0	0	1	1		1	0	0	0
0	1	0	0												1	1	2	0		3	4	0	2
0	0	0	0												1	1	1	1		1	1	0	1
0	0	0	0												1	0	3	3		0	0	0	1
1	0	0	0												1	2	0	0		1	1	0	1
0	0	0	0													0		1		0	3	0	0
0	2	0	0													2		0		1	2	0	2
0	1	0														2		1		3	2	1	0
1		0														1		1		1	2	0	1
2		0														0		1		1	2	0	1
0		0														1		1		2	1	0	0
0		0																		0	2	0	0
1		0																		0		0
0		0																		1		2
0		0																		0		1
0		0																		2		1
0		0																		2
1		0
0		0

## Sheet: FIGURE 5
Fig 5b (PARP1KO 6.10)									Fig 5c (PARP2 FLAG.2)									Fig 5d (pRPA-Telo FISH)													Fig 5f (RAD51-Telo FISH)													Fig 5g (RAD51-Telo FISH)
FISH		CO-FISH (lagging+leading)		CO-FISH					FISH		CO-FISH (lagging+leading)		CO-FISH					HeLaFAP		PARP1ko6.10		PARP2ko22		PARP1/2ko15		PARP2 FLAG.2		E558A.3			HeLaFAP		PARP1ko6.10		PARP2ko22		PARP1/2ko15		PARP2 FLAG.2		E558A.3			HeLaFAP		PARP1ko6.10		PARP2ko22
				lagging	leading	lagging	leading						lagging	leading	lagging	leading		Untreated	siBLM 50nM 48h	Untreated	siBLM 50nM 48h	Untreated	siBLM 50nM 48h	Untreated	siBLM 50nM 48h	Untreated	siBLM 50nM 48h	Untreated	siBLM 50nM 48h		Untreated	Dye+light x18	Untreated	Dye+light x18	Untreated	Dye+light x18	Untreated	Dye+light x18	Untreated	Dye+light x18	Untreated	Dye+light x18		Untreated	siBLM 50nM 48h	Untreated	siBLM 50nM 48h	Untreated	siBLM 50nM 48h
Untreated	Dye+Light x18	Untreated	Dye+Light x18	Untreated	Untreated	Dye+Light x18	Dye+Light x18		Untreated	Dye+Light x18	Untreated	Dye+Light x18	Untreated	Untreated	Dye+Light x18	Dye+Light x18		1	0	0	4	0	1	0	0	2	5	0	0		0	1	1	6	1	0	0	2	1	3	0	1		2	1	0	6	0	2
5	9	7	5	5	2	3	2		3	14	5	4	4	1	4	0		0	0	0	21	0	0	0	0	0	2	0	1		1	3	3	6	0	0	2	1	0	2	1	4		1	2	3	4	0	0
6	4	3	5	3	0	4	1		3	5	5	4	4	1	3	1		1	0	2	6	0	0	0	0	0	4	0	0		2	1	3	6	0	1	3	8	1	1	1	2		0	1	3	6	0	0
0	18	5	2	3	2	2	0		4	8	5	5	4	1	5	0		0	0	0	2	2	0	0	0	1	3	0	0		1	0	0	3	2	1	1	1	0	1	0	2		1	2	2	5	1	0
2	6	2	4	2	0	3	1		7	10	5	7	3	2	7	0		1	0	0	13	1	0	0	0	2	4	0	0		2	1	1	1	1	2	0	5	2	1	0	2		0	1	2	2	0	0
9	8	3	4	3	0	3	1		6	6	7	7	6	1	7	0		0	0	3	1	1	1	1	1	1	2	0	0		4*	4	1	4	0	1	2	3	1	3	2	1		0	0	1	3	2	0
10	3	6	5	4	2	5	0		6	4	7	5	6	1	4	1		0	1	1	2	0	0	0	1	1	4	0	0		5*	1	0	5	3	0	5	0	1	7	0	2		0	1	1	4	0	0
8	4	10	7	9	1	4	3		8	9	6	5	4	2	5	0		0	0	0	3	1	0	0	2	3	7	0	0		7*	1	1	10	1	2	2	11	1	0	0	7		0	0	3	4	0	0
9	7	2	5	2	0	5	0		3	5	4	4	4	0	4	0		0	1	1	8	1	0	2	3	1	3	0	0		0*	5	4	7	3	0	5	2	4	2	0	4		0	1	1	5	0	0
9	17	6	3	4	2	2	1		4	5	7	6	5	2	4	2		0	1	0	13	0	0	0	3	0	12	0	0		7*	2	0	1	3	3	4	0	1	0	1	7		0	0	2	9	0	2
7	7	3	4	3	0	4	0		7	9	4	7	3	1	6	1		0	1	4	0	0	0	0	2	0	6	0	0		5*	3	2	8	8*	1	2	1	1	1	0	8		0	0	0	5	1	0
5	6	4	6	4	0	3	3		3	11	6	6	4	2	5	1		0	0	0	5	0	1	0	0	0	3	0	1		2*	0	4	5	1	1	0	0	0	1	0	4		0	1	1	1	3	0
2	5	3	11	2	1	7	4		9	6	6	6	5	1	5	1		1	0	1	2	0	1	0	1	0	4	0	0		1*	6	0	7	7*	1	4	1	2	0	1	4		0	0	1	1	0	0
3	3	5	7	4	1	5	2		7	4	5	6	4	1	4	2		0	1	0	7	0	0	0	0	0	1	0	0		0	2	2	10	0	3	6	1	1	2	0	1		0	1	1	1	2	0
5	12	5	12	5	0	8	4		8	4	11	9	8	3	7	2		1	0	0	0	1	0	0	0	0	1	0	0		2	0	0	3	0	1	3	5	0	3	0	0		0	0	1	0	1	1
2	5	10	6	8	2	5	1		7	7	9	4	8	1	3	1		1	4	0	6	0	1	4	1	1	8	0	0		6	0	2	1	0	0	0	1	2	2	1	1		1	0	1	1	0	0
4	6	7	2	6	1	2	0		9	5	7	8	5	2	6	2		0	4	0	5	0	0	0	0	0	5	0	0		5	7	4	1	2	1	3	5	1	3	1	0		0	0	2	1	0	0
3	4	6	6	4	2	3	3		3	3	5	7	4	1	7	0		4	7	1	8	7	1	0	4	0	1	0	3		1	0	1	2	2	3	1	1	0	0	0	2		0	0	2	0	0	0
10	10	4	7	4	0	4	3		4	11	5	7	3	2	6	1		0	3	2	2	2	0	0	3	1	14	0	0		0	0	1	1	2	1	3	4	1	0	0	2		0	0	3	3	0	0
5	9	3	7	3	0	5	2		4	10	8	6	7	1	4	2		0	0	0	4	0	0	0	3	0	13	0	3		5	1	0	2	2	0	1	4	1	0	0	2		0	0	1	5	1	1
6	8	3	6	2	1	5	1		8	9	9	4	8	1	2	2		0	0	0	7	0	0	1	2	0	0	0	3		5	1	0	5	0	1	4	3	1	12	0	4		0	0	2	5	1	0
3	10	7	9	7	0	8	1		3	5	3	2	2	1	1	1		1	1	1	0	0	0	0	6	0	1	0	0		5	0	0	2	1	1	4	1	0	2	0	13		0	0	0	0	1	0
11	6	5	9	3	2	7	2		13*	8	6	2	6	0	1	1		1	0	1	4	1	0	2	4	0	3	1	0		9*	0	1	3	3	1	5	0	3	0	0	5		1	0	1	2	1	0
6	5	1	5	0	1	4	1		4	4	8	5	7	1	3	2		0	0	0	5	0	1	1	2	6	5	0	0		5	3	0	0	0	0	4	1	3	0	3	3		0	0	1	4	0	0
4	6	2	0	1	1	0	0		4	6	6	1	5	1	1	0		2	0	0	10	0	0	0	4	1	5	0	0		5	5	1	1	2	1	0	1	7	1	0	1		0	0	3	2	0	0
5	4	3	0	2	1	0	0		5	6	5	4	4	1	2	2		0	0	0	3	1	0	0	0	0	10	0	0		2	0	0	0	3	1	1	1	2	0	0	5		0	0	2	7	0	0
3	14	6	1	3	3	0	1		4	10	5	3	5	0	2	1		0	0	0	4	1	0	1	2	0	1	0	0		0	1	1	1	2	2	4	2	2	2	2	1		0	1	1	2	0	0
2	8	4	6	3	1	5	1		4	8	5	1	4	1	0	1		1	0	1	11	0	0	0	0	1	1	0	0		9	1	0	16	4	0	3	2	1	3	1	4		0	0	2	10	1	0
4	10	2	4	0	2	3	1		3	8	3	3	2	1	2	1		0	0	2	2	0	0	0	0	0	6	0	0		7	0	1	12	3	1	0	1	1	0	0	4		0	0	1	5	0	0
8	4	7	6	3	4	4	2		5	7	4	0	4	0	0	0		0	0	0	1	0	0	0	9	0	6	0	0		0	2	3	2	4	5	1	5	4	2	0	4		0	0	0	2	1	0
3	9	7	3	4	3	1	2		7	7	6	3	2	4	2	1		0	0	0	6	0	0	0	3	0	11	0	0		6	4	0	6	2	0	3	2	0	0	0	12		0	0	1	2	0	0
3	9	4	5	2	2	3	2		4	6	15	1	5	10	1	0		0	0	0	0	1	0	0	3	0	6	0	0		7	0	5	0	3	1	7	2	0	1	0	5		0	0	0	1	0	0
5	5	3	3	2	1	2	1		9	7	3	6	1	2	2	4		1	1	0	2	0	0	0	3	1	5	0	0		0	3	4	16	4	4	0	4	2	0	0	4		0	0	1	2	0	0
12	3	7	2	3	4	2	0		3	8	3	0	0	3	0	0		0	0	0	13	0	0	0	1	1	15	0	0		1	3	4	1	2	2	6	3	2	2	0	2		0	0	1	0	0	0
7	7	3	6	2	1	2	4		8	10	7	3	3	4	1	2		1	1	0	0	1	2	0	8	1	5	0	0		0	1	0	0	0	1	5	2	1	0	1	1		0	0	3	3	1	0
5	6	4	4	2	2	2	2		9	8	3	0	1	2	0	0		0	0	0	1	0	1	0	0	0	8	0	0		3	4	6	2	3	0	0	4	1	5	0	0		0	1	0	3	0	0
3	10	6	5	3	3	2	3		5	8	3	3	3	0	2	1		0	1	0	6	0	0	0	1	0	6	0	20		0	1	1	6	4	4	5	5	0	1	3	2		0	0	0	3	1	0
8	8	4	6	1	3	4	2		5	5	4	1	1	3	1	0		0	0	2	6	0	0	0	0	0	22	0	20		1	4	4	1	0	2	1	1	7	0	0	3		0	0	0	4	1	3
10	6	0	4	0	0	2	2		6	6	6	1	2	4	1	0		0	0	0	0	0	0	0	1	0	14	0	7		1	1	5	4	1	0	1	1	5	0	0	0		1	0	1	5	0	0
7	11	6	1	3	3	1	0		4	14	2	5	1	1	3	2		0	3	3	4	0	0	1	1	0	4	0	1		1	0	1	0	1	0	2	1	2	2	0	3		0	0	2	2	1	0
4	8	3	7	1	2	3	4		6	4	4	3	2	2	1	2		0	1	1	0	0	0	0	3	1	13	0	0		0	1	1	2	1	3	2	0	1	0	1	0		0	0	0	6	1	1
4	4	4	5	2	2	2	3		8	7	8	7	5	3	4	3		1	2	3	2	0	0	0	1	0	24	1	5		1	3	11	1	0	2	5	1	0	0	0	3		1	0	0	5	1	2
3	9	5	6	2	3	3	3		6	14	6	5	3	3	3	2		6	0	2	16	0	0	0	9	0	4	0	0		0	5	3	2	3	2	7	13	0	0	0	2		2	0	1	6	0	0
10	8	4	5	2	2	4	1		5	9	4	3	3	1	2	1		3	0	0	0	0	1	1	1	0	10	0	0		0	1	1	6	3	0	10	0	0	0	0	5		1	0	2	5	0	1
5	8	4	4	2	2	2	2		4	7	4	0	1	3	0	0		0	3	1	0	0	0	0	10	0	4	0	1		2	6	1	0	6*	0	6	2	2	0	0	1		0	0	0	2	0	0
10	7	3	3	2	1	2	1		4	5	5	5	3	2	3	2		2	0	1	0	4	0	1	1	0	1	0	0		1	2	2	4	0	2	6	2	0	0	0	4		0	0	0	3	0	0
5	10	3	1	2	1	0	1		6	5	6	3	3	3	2	1		0	0	3	0	1	0	1	4	0	4	0	0		0	3	2	1	2	1	1	3	0	0	0	6		0	0	2	2	0	0
2	8	3	2	1	2	1	1		3	7	8	3	5	3	2	1		2	1	1	1	0	1	0	3	0	1	0	0		2	1	1	0	0	3	3	1	0	1	3	4		0	0	0	2	0	0
3	6	3	2	1	2	1	1		6	5	3		2	1				0	1	4	1	4	0	0	2	2	3	0	0		2	1	4	0	0	0	2	1	0	1	1	4		0	0	0	1	0	0
3	9	4	4	3	1	2	2		5	14	1		1	0				0	0	1	4	1	0	3	13	0	8	0	0		8*	4	2	0	1	2	2	0	0	0	0	0		1	0	0	3	0	0
3	6	4	5	2	2	3	2		4	6	1		0	1				1	0	4	0	1	0	1	2	2	6	0	0		1	1	0	1	0	0	0	3	1	2	0	1		1	0	1	0	0	0
9	3	3	2	2	1	1	1		4	13	3		1	2				0	2	2	2	1	0	0	1	1	6	0	1		0	0	9	2	0	0	0	3	1	0	0	0		2	0	0	0	0	1
6	5	3	0	1	2	0	0		4	6	2		1	1				2	1	0	2	0	1	0	10	3	11	0	2		0	4	3	5	0	0	14	3	2	4	1	0		0	0	0	0	0	1
5	7	3	3	1	2	2	1		5	9	3		2	1				0	1	3	2	0	0	0	5	0	4	0	0		2	4	1	1	0	0	7	4	3	6	1	0		1	0	1	0	0	0
8	8		3			2	1		5	9	4		3	1				0	2	3	0	0	2	0	3	0	8	0	0		2	3	10	2	0	1	2	0	1	0	1	0		0	0	0	1	1	1
6	3		7			3	4		5	9	5		3	2				0	2	1	4	0	5	0	3	0	8	0	0		2	2	1	0	2	1	5	3	1	1	0	0		3	0	1	1	0	0
4	6		4			3	1		6	11								0	3	2	3	0	0	0	4	1	4	0	16		0	5	0	6	0	0	4	0	1	0	0	0		1	1	3	3	0	0
2	6		5			3	2		6	7								1	3	1	0	1	1	1	2	1	1	0	0		0	1	6	4	0	1	1	1	0	1	1	4		2	0	0	0	0	1
4	9		5			4	1		6	6								1	2	1	3	0	1	0	6	5	4	0	1		2	0	1	2	0	3	3	2	3	0	0	0		1	0	4	0	0	0
9	9								4	10								3	0	3	3	0	1	2	2	3	9	0	0		9*	5	3	3	4	1	1	2	2	0	0	2		2	1	2	4	1	0
4	4								4	5								0	0	4	1	1	0	2	6	1	20	0	0		1	2	1	2	2	1	0	0	2	1	1	1		3	0	0	2	0	0
5	8								8	9								1	2	0	4	1	0	0	0	0	4	0	0		3	0	5	2	1	0	3	0	1	7	2	1		0	0	1	1	0	0
3	13								10	5								1	0	4	9	0	1	0	1	0	3	0	0		1	0	4	4	1	2	1	0	0	4	0	9		1	1	1	2	0	1
4	12								8	11								2	0	3	10	0	2	1	0	1	1	0	0		0	1	3	6	0	2	1	1	3	1	0	3		0	0	2	3	0	0
7	3								8	10								1	2	1	2	0	0	0	2	0	15	0	0		0	6	1	14	1	1	2	2	2	2	0	2		0	0	2	2	0	0
10	7								6									0	0	0	0	3	1	0	3	0	2	0	0		0	4	3	6	0	2	6	2	6	0	0	2		0	0	3	3	0	0
2	9								7									0	0	0	1	0	0	3	2	1	4	0	0		0	2	3	1	0	3	2	3	6	4	0	0		0	0	7	2	0	1
6	9								8									0	4	0	2	0	0	0	0	0	6	1	0		0	0	1	2	0	1	1	0	5	0	0	1		0	0	0	13	0	0
5	5								10									0	4	3	9	2	0	0	0	0	6	0	0		0	1	2	2	1	1	2	4	4	2	0	0		0	0	0	3	0	0
0	16								6									0	0	0	1	0	0	0	4	0	4	0	0		0	1	1	0	0	0	3	4	1	0	2	4		0	0	4	2	0	1
3	17								9									0	3	0	8	0	2	1	0	3	3	0	0		1	1	0	2	0	2	1	8	2	0	0	0		0	0	2	1	0	1
3	4																	0	0	0	0	3	0	0	0	0	0	0	0		0	0	2	1	1	0	0	1	0	3	1	1		0	0	3	1	0	1
3	5																	0	1	0	2	0	0	1	0	0	0	0	0		2	1	1	3	1	5	0	0	0	0	4	4		1	0	2	4	3	0
5	3																	0	0	2	0	0	0	1	1	0	1	1	0		1	1	4	0	1	4	0	2	0	2	1	7		1	0	2	2	0	2
8	4																	0	3	0	7	0	0	0	1	3	1	0	0		0	2	1	4	1	0	1	0	0	4	0	0		0	0	2	3	0	0
10	4																	2	0	0	4	2	2	1	1	2	0	0	0		1	1	1	1	1	0	0	0	6	2	0	1		0	0	0	6	1	2
5	5																	1	1	0	7	0	0	0	0	0	2	0	0		0	0	0	0	4	0	1	4	3	2	0	1		0	0	1	0	1	0
5	4																	0	0	0	3	0	0	1	4	1	5	0	1		0	0	0	1	2	1	0	0	1	2	0	1		0	0	2	2	1	0
12	1																	2	1	0	3	0	2	5	3	1	7	0	0		1	0	0	3	1	1	1	0	5	5	1	1		0	3	1	2	0	1
7	7																	4	0	0	2	5	1	1	0	4	3	0	0		0	0	0	1	1	0	3	0	7	3	1	4		3	0	3	5	2	0
7	4																	1	0	0	0	0	7	0	1	1	1	0	0		0	0	0	4	1	1	2	0	1	7	0	3		0	0	2	0	0	1
5	6																	0	0	0	1	1	0	1	0	0	1	0	0		0	0	0	16	2	0	1	2	1	2	0	0		0	1	3	0	2	2
3	4																	0	1	0	1	0	0	2	0	1	7	0	0		2	0	1	38	1	0	0	0	6	4	0	3		0	0	2	0	1	0
3	8																	0	1	0	1	0	0	5	7	0	2	0	7		5	0	0	10	0	0	3	1	5	6	5	3		0	0	4	0	1	1
12	7																	0	0	0	1	0	1	1	3	0	1	0	0		0	1	2	7	1	1	2	2	1	3	0	4		0	1	4	2	0	0
14	10																	0	1	0	5	0	0	0	1	0	2	0	0		4	1	0	6	1	0	2	2	0	1	0	2		1	1	1	0	1	1
8	9																	0	0	0	2	0	0	3	2	1	0	0	0		0	0	1	9	0	0	2	3	2	3	0	2		1	0	1	0	2	3
3	5																	0	0	0	1	0	0	12	4	1	1	0	0		3	3	0	7	0	0	1	3	1	1	1	1		1	0	3	0	0	4
6	10																	0	1	0	3	4	0	1	7	0	17	0	0		4	0	2	3	0	0	3	0	1	9	0	2		0	3	0	0	0	0
2	12																	0	0	0	1	2	2	2	3	1	17	0	0		0	0	0	5	2	0	0	1	2	8	0	3		0	6	6	1	0	0
6	5																	0	0	0	2	0	1	0	2	0	13	0	0		2	0	0	3	0	0	3	1	2	1	0	2		0	0	3	1	1	1
4	9																	0	0	0	0	1	0	9	4	5	9	0	0		6	1	1	9	1	1	2	0	3	0	0	0		0	1	1	1	0	1
2	3																	0	2	0	2	0	1	1	3	0	7	1	0		5	0	0	15	0	2	2	0	2	3	0	0		0	0	3	0	0	0
8	10																	0	1	0	1	0	2	5	18	1	4	0	0		1	0	0	10	1	0	1	1	1	6	2	0		0	1	0	0	0	1
2	5																	1	1	0	0	0	0	8	0	0	2	0	0		0	0	2	3	2	0	6	0	5	0	0	2		0	0	5	0	0	2
3	7																	0	1	0	5	1	0	1	9	0	4	0	0		5	0	0	4	0	0	2	1	5	3	1	0		0	0	2	0	1	1
4	1																	0	1	0	5	0	3	4	8	0	7	0	0		5	1	0	37	1	1	1	1	7	2	0	1		0	1	1	3	0	2
4	13																	0	1	0	7	2	0	3	1	0	1	0	0		1	0	0	1	1	0	1	0	2	0	0	5		0	1	5	1	0	1
6	13																	2	2	0	2	0	0	8	3	0	1	0	0		0	1	0	3	0	0	3	4	6	4	0	10		0	1	3	1	0	3
4	7																	1	0	0	5	0	3	3	6	0	7	0	0		0	5	1	4	2	0	3	0	4	1	0	4		0	0	1	0	1	0
15	10																	1	0	0	4	0	0	3	4	0	0	0	0		1	0	0	12	1	3	1	1	5	6	0	9		0	0	3	3	0	1
5	11																	0	0	0	3	0	0	5	1	0	0	0	0		0	1	0	1	0	0	4	0	3	0	0	8		0	0	3	2	0	0
11	15																	0	1	0	7	1	2	2	4	0	1	0	0		1	0	3	9	0	1	2	6	2	5	1	12		0	1	1	0	0	0
9	10																	0	1	0	18	0	0	4	13	2	0	0	0		1	2	0	10	0	1	0	0	1	0	0	6		1	0	4	4	0	0
3	18																	0	0	0	24	0	0	2	8	2	0	0	0		2	2	1	14	1	0	2	0	2	7	0	3		2	1	2	0	0	0
6	14																	0	6	0	3	0	1	1	3	0	0	0	0		0	2	0	3	1	1	0	3	3	0	0	8		0	0	2	0	1	0
13	16																	0	0	0	5	0	0	1	5	1	3	0	0		0	1	0	4	0	0	0	2	1	1	0	5		0	0	5	0	1	0
1	6																	0	0	0	11	0	0	3	8	0	3	0	0		0	0	0	5	0	3	5	2	1	0	2	1		1	0	2	2	1	0
1	10																	0	4	0	3	0	2	1	2	2	0	0	0		0	2	0	7	3	1	4	1	0	1	1	5		0	0	3	1	1	0
1	9																	0	0	0	2	0	0	2	0	1	1	0	0		0	0	2	18	0	0	5	2	0	0	1	4		2	0	5	3	0	1
4	7																	0	2	0	3	2	2	1	3	2	4	1	0		2	0	0	8	0	0	2	1	1	3	2	2		0	0	2	3	0	0
3	12																	0	0	0	0	0	0	1	1	0	4	0	0		0	0	1	6	1	1	1	0	0	2	0	2		0	0	3	2	0	0
7	8																	1	1	0	7	0	0	2	1	0	5	0	0		0	1	1	8	0	0	1	0	2	1	0	0		0	2	2	2	0	0
10	7																	0	1	0	6	0	0	1	0	1	6	0	0		2	1	0	1	0	0	1	0	3	1	3	1		0	0	4	2	0	0
2	19																	0	0	0	2	0	0	0	5	0	14	0	0		4	1	1	8	3	3	1	2	2	3	0	0		0	0	7	3	1	1
10	6																	3	4	0	6	0	0	0	1	0	8	0	0		3	1	0	1	0	2	3	1	1	1	1	0		1	0	3	2	0	2
2	13																	0	5	0	5	0	0	0	0	2	17	0	0		0	0	1	2	2	0	4	0	0	2	2	3		1	0	6	3	0	1
11	5																	1	5	0	15	0	0	1	1	1	8	0	0		2	1	1	4	1	0	2	0	0	3	1	2		0	1	1	3	0	0
14	3																	0	2	0	19	0	0	1	3	1	1	0	0		4	1	0	1	0	2	0	1	3	4	3	6		1	2	0	1	0	1
0	7																	0	4	0	9	0	0	1	6	0	15	0	0		0	1	0	0	0	1	1	2	0	1	0	3		1	0	1	0	0	3
8	12																	1	3	0	19	1	0	17	2	0	5	0	0		0	1	0	1	1	0	1	1	0	0	1	3		1	0	2	3	0	0
10	4																	1	2	0	10	1	0	1	2	0	8	0	0		3	2	1	1	1	0	1	1	2	0	0	13		0	0	3	0	0	0
7	4																	0	5	0	3	0	0	1	5	2	7	0	0		0	1	0	3	1	1	1	1	3	0	1	4		1	0	2	0	0	2
8	8																	0	0	0	0	0	2	6	4	1	1	0	0		0	1	2	6	0	1	0	1	3	0	4	3		0	0	3	1	1	0
4	4																	2	2	0	2	0	0	11	0	2	1	0	0		0	0	0	0	1	2	0	0	0	4	1	2		0	0	2	0	0	0
15	10																	0	0	0	2	0	2	3	1	2	3	0	0		0	1	0	4	1	0	1	9	1	1	0	5		2	0	3	3	1	2
16	9																	0	0	0	1	2	0	3	2	1	1	0	1		1	0	0	2	1	1	1	0	1	3	1	6		0	0	1	2	1	0
21	9																	0	1	0	9	0	0	6	2	6	1	0	10		1	1	1	5	1	1	4	2	2	2	0	6		1	0	0	1	0	1
11	8																	1	3	0	3	0	0	17	0	0	17	0	30		0	1	1	2	0	2	3	3	5	4	0	17		0	0	2	4	0	2
11	8																	3	1	0	6	0	0	5	2	0	0	0	0		0	1	0	1	1	2	3	0	2	6	0	2		0	0	3	1	0	1
12	8																	1	2	1	4	0	0	11	3	0	1	0	0		1	0	2	1	2	1	7	2	0	1	0	3		0	1	2	2	1	0
8	4																	0	0	0	0	0	0	5	0	1	1	0	0		0	0	1	2	1	4	4	4	1	1	0	9		1	1	2	4	0	0
13	8																	0	2	0	1	0	0	1	1	1	0	0	0		0	1	0	3	0	1	0	1	0	1	0	3		1	0	4	0	0	0
14	10																	1	0	0	1	0	0	5	0	3	2	0	0		0	1	0	8	1	1	2	2	1	5	0	2		0	0	0	1	0	2
17	16																	0	0	0	3	0	0	2	1	0	0	0	0		0	4	3	1	0	0	1	1	3	0	1	10		0	0	1	2	0	0
7	9																	0	1	1	6	0	0	4	2	0	0	0	0		1	0	0	1	2	0	1		1	1	0	9		0	0	1	2	0	0
9	13																	4	0	0	8	0	1	6	1	0	0	0	0		1	0	0	0	1	0	3		3	1	1	9		0	0	1	1	0	0
5	5																	0	0	2	5	0	0	2	5	0	4	0	0		0	5	0	1	0	0	0		1	1	0	3		1	0	1	2	0	0
7	8																	0	2	0	4	1	0	4	3	1	2	0	0		0	1	0	2	0	1	2		1	3	0	0		0	0	0	1	0	0
10	8																	0	2	1	4	0	1	1	0	0	6	0	0		0	2	2	2	1	0	2		1	2	1	3		1	0	2	3	0	0
3	10																	0	1	0	0	0	2	2	1	4	4	0	0		3	1	0	3	1	0	3		6	0	1	7		1	0	2	1	0	2
9	8																	1	2	3	2	2	3	6	0	0	2	0	0		3	0	1	4	2	0	0		3	0	2	6		0	0	0	0	0	1
5	10																	0	3	0	0	0	2	3	0	2	6	0	0		2	0	2	0	1	0	2		0	1	1	3		1	1	1	0	0	0
12	9																	0	2	0	10	0	0	3	0	2	8	0	1		0	3	2	2	0	0	2		0	1	0	5		0	1	2	2	0	0
11	7																	0	0	0	1	0	1	4	0	1	1	0	0		2	2	1	0	1	1	1		5	2	0	4		0	0	3	16	0	1
7	4																	0	0	3	2	0	0	2	1	0	0	0	0		1	0	3	2	2	1	1		0	5	0	2		1	0	3	2	1	1
12	7																	0	1	1	4	0	1	1	1	0	1	0	0		0	0	2	1	1	0	2		1	2	1	0		0	0	2	6	0	1
5	9																	0	1	5	12	0	0	5	0	0	5	0	0		0	9	1	3	0	0	0		4	3	2	9		0	0	0	4	0	3
6	6																	0	0	0	2	0	0	1	1	0	4	0	0		0	3	0	4	0	0	0		5	4	0	1		0	0	4	3	1	1
11	4																	2	0	0	26	0	0	2	0	0	3	0	0		0	2	0	5	3	0	2		4	3	1	0		1	0	3	3	1	0
13	4																	0	2	0	8	0	0	1	0	0	1	0	0		1	2	2	1	0	1	0		0	1	0	2		0	0	1	5	0	3
7	7																	1	3	1	0	0	0	4	1	18	1	0	85		2	4	1	4	0	1	1		1	0	0	5		0	0	3	9	0	1
9	7																	0	4	0	2	0	0	0	2	10	1	0	0		0	4	0	1	0	1	4		2	3	0			0	0	4	9	1	0
7	5																	0	0	0	1	0	1	4	1	1	0	0	2		0	1	0	6	0	0	1		2	4	0			0	0	4	5	4	0
9	8																	1	0	0	4	0	0	6	0	7	1	0	4		3	1	0	4	0	2	4		0	1	0			0	1	1	9	2	0
11	8																	0	1	1	4	0	0	1	0	5	2	0	1		0	6	0	1	0	2	4		2	4	0			0	0	2	7	3	0
8	5																	0	3	1	7	0	0	4	4	9	2	0	1		0	3	1	2	0	2	2		1	4	0			0	0	2	1	2	0
7	5																	1	0	0	4	0	0	6	2	2	2	0	2		0	5	2	3	0	1	2		4	2	1			0	0	2	2	0	2
10	4																	0	2	3	6	0	0	4	1	2	12	0	0		0	0	2	3	0	1	1		2	1	0			0	1	7	1	4	1
5	8																	0	0	3	12	0	0	1	1	8	0	0	0		0	4	0	3	2	1	2		5	2	1			2	0	4	1	1	0
5	9																	2	0	1	5	0	2	2	0	0	2	0	0		0	0	0	1	1	1	3		3	4	1			1	0	0	1	2	1
8	5																	0	1	0	2	0	0	0	0	2		0	0		0	2	0	1		0	1		2	2	0			1	0	2	4	1	0
4	7																	0	2	0	6	1	0	2	3	0		0	1		0	1	0	1			3		3	10	0			0	0	4	2	1	0
7	10																	0	0	1	2	0	2	2	0	11		0	5		1	1	0	1			4		7	2	0			1	0	2	1	4	0
3	6																	1	2	0	4	0	0	0	1	1		0	1		2	0	1	3			2		1	5	0			1	0	0	0	0	1
7	8																	0	1	0	6	0	0	3	1	2		0	1		1	3	0	0			2		3	1	1			0	0	0	9	0	0
6	3																	1	0	0	0	1	1	1	3	2		0	0		0	3	0	0			0		0	6	0			0	1	0	4	1	0
5	5																	0	0	0	5	0	0	1	4	1		0	0		1	3	0	0			0		0	4	0			1	0	1	5	2	0
9	7																	1	0	0	10	1	0	4	0	2		0	0		0	0	2	4			0		0	2	0			0	1	1	4	0	0
7																		0	0	1	7	2	2	3	0	2		0	6		1	0	2	1			1		4	1	0			1	0	0	2	2	0
9																		1	0	0	2	0	1	1	0	1		0	2		0		2	0			1		4	3	3			1	0	0	0	2	0
7																		1	1	4	17	0	0	0	1	0		0	3		0		0	0			0		3	4	1			0	0	0	5	0	0
5																		0	1	0	2	1	0	0	0	4		0	35		0		0	0			0		4	12	6			0	0	1	1	1	0
10																		0	0	2	1	1	0	2	1	2		0	2		1		1	0			0		1	6	1			1	0	1	1	2	0
7																		0	0	1	4	0	0	1	0	2		0	5		0		0	0			1		4	5	0			0	0	2	8	1	0
6																		0	6	0	2	2	0	1	0			0	1		0		0	0			2		4	17	1			0	0	0	12	2	0
5																		0	1	3	0	3	1	4	0			0	5		0		0	4			0		1	8	2			0	0	1	12	1	0
5																		0	2	0	6	0	0	3	0			0	25				5	1			0		1	10	2			0	4	0	9	0	0
7																		0	1	8	2	0	0	0	0			1	2				2	3			0		0	9	1			1	6	0	14	2	0
7																		1	3	0	6	0	1	2	0			0	2				1	2			0		2	2	0			0	0	1	5	1	0
5																		0	5	6	0	1	0	0	0			0	1				0	1			0		0	4	0			0	3	1	8	0	0
9																		0	1	0	1	0	0	1	0				2				0	0			0		1	2	0			0	1	0	2	1	1
7																		0	5	1	5	0	0	1	0				9				0	3			0		4	2	0			0	1	0	6	0	0
6																		0	2	1	0	0	0	3					1				3	6			0		0	2	0			0	0	0	4	0	0
7																		0	1	4	0	1	3	0					0				4	0			0		5	3	0			0	0	0	11	0	0
7																		0	4	4	3	0	0	0					1				0	1			0		0	0	0			0	1	0	5	0	0
8																		0	2	4	0	0	1	0					2				2	0					0	14	0			1	0	0	8	1	0
12																		1	1	1	0	1	1	0					25				0	0					1	2	0			0	0	1	4	0	0
5																		2	3	2	0	0	0	0					4				0	1					4	4	0			1	0	0	4	0	1
6																		0	2	2	0	2	0	0					6				0	0					3	4	3			1	1	0	6	0	2
5																		0	9	3	0	0	0	0					5				1	0					4	5	0			1	1	3	0	0	0
6																		1	4	8	1	1	1	1					1				0	0					3	5	0			1	1	0	2	0	3
8																		0	0	2	3	0	1	0					1				0	1					1	3	0			1	4	0	3	0	0
8																		0	4	2	2	0	0	0					0				0	0					6	1	2			5	0	3	3	0	0
3																		0	0	1	0	1	1	5					2				2	8					5	3	1			3	0	0	6	0	1
3																		2	0	0	0	0	2	1					1					4					2	0	0			4	0	2	1	0	0
3																		0	0	3	0	0	1	2					21					0					2	3	0			2	1	1	6	0	0
5																		0	1	0	4	1	0	3					7					0					0	0	2			3	0	1	5	0	0
8																		0	1	2	0	0	0	3					2					0					1	2	2			3	0	0	4	0	0
4																		0	2	1	0	0	0	1					1					0					0	1	0			1	1	2	8	0	0
4																		0	1	0	0	0	0	0					0					0					1	2	0			1	1	1	2	0	0
3																		0	2	3	0	0	0	0					1					1					0	2	1			2	0	1	8	2	0
5																		0	2	1	0	0	1	3					0					1					2	1	1			1	0	3	5	0	0
5																		0	0	3	1	1	0	1					0					1					1	0	4			0	0	0	11	1	0
6																		0	1	0	0	0	0	2					0					11					3	0	2			0	0	1	2	0	2
2																		0	1	0	0	0	1	2					3					2					1	0	0			1	0	1	1	0	1
2																		4	2	0	0	0		2					3					4					2	5	0			1	0	0	1	1	1
6																		0	2	2	3	1		6					1					4					1	1	1			2	0	0	2	0	0
3																		0	1	2	1	7		16					5					2					2	2	4			0	0	0	2	2	1
3																		0	0	0	0	0		1					0					1					4	2	1			1	1	1	1	3	1
4																		1	0	0	0	0		5					1					2					2	6	0			0	1	0	0	1	0
9																		0	0	1	2	0		0					1					17					1	2	1			0	0	2	1	1	0
4																		0	1	1	1	1		12					1					1					1	3	0			2	0	1	2	0	1
3																		0	1	0	0	0		5					2					0					0	9	1			1	0	2	0	0	0
7																		1	0	0	0	3		1					0					2					3	5	5			0	1	2	0	1	1
4																		0	4	0	2	1		12					1					1					2	10	3			1	1	1	1	1	1
4																			0	0	0	1		0					0					2					0	4	0			1	1	1	1	0	0
2																			1	0	0	1		0					0					7					1	3	0			1	1	1	3	0	0
3																			0	0	0	1		0					1					7					1	3	0			0	1	1	3	0	1
7																			3	0	4	0							0					15					2	15	0			2	0	0	2	0	0
6																			0	0	0	5							0					7					2	20	0			0	0	0	4	1	0
2																			1	0	0	4							6					7					0	4	0			2	1	0	2	0	0
6																			0	1	0	1							1					4					1	0	0			0	0	0	5	0	0
7																			5	0		0							4					2					0	1	1			2	0	0	4	0	1
1																			2	1		1							0					13					2	3	0			0	0	2	0	0	0
4																			1	1		1							1					4					1	2	2			1	0	4	2	0	0
																			1	0		4							1					5					4	3	0			0	1	5	9	0	0
																			6	1		0												7					3	2	1			0	0	0	10	0	0
																			2	0		0												0					0	3	0			1	0	5	2	1	0
																			1	0		0												6					0	2	0			3	1	2	4	0	0
																			0	0		2												4					4	6	0			0	1	3	8	0	0
																			2	0		3												1					7	3	0			0	3	4	7	0	1
																			2	0		0												7					5	2	0			1	0	4	3	0	0
																			5	0		0												2					1	0	1			0	0	5	3	0	1
																			1	1		0												3					6	4	4			2	0	1	1	1	1
																			5	1		0												8					4	5	4			0	0	1	7	0	1
																			2	0		0												0					2	3	0			1	0	5	3	2	1
																			3	0		0												1					1	4				1	0	5	1	0	1
																			0	0		2												1					3	1				2	0	7	4	0	5
																			0	3		0												3					2	3				1	0	4	3	0	3
																			0			0												9					3	3				0	0	5	1	0	4
																			1			0												1					1	3				0	4	2	2	0	2
																			1															4					1	11				0	1	0	7	0	3
																			0															1					0	0				0	4	1	3	1	3
																			0															1					0	1				0	3	0	0	0	1
																			0															1					0	1				1	2	2	3	0	1
																																		4					0	3				1	0	1	3	0	2
																																							0	2				1	6	1	4	0	1
																																							0	1				3	0	1	1	0	0
																																							0	3				0	1	2	2	0	0
																																							0	1				0	1	0	5	0	1
																																							0	1				5	1	4	6	0	1
																																							0					2	2	14	3	0	2
																																							0					3	1	2	0	1	0
																																							0					3	0	6	2	0	1
																																							0					1	1	3	3	0	0
																																							0					0	1	6	1	0	0
																																							0					1	0	9	5	0	2
																																							3					0	0	4	2	2	1
																																							3					0	0	1	5	0	0
																																							5					1	0	1	5	1	1
																																							4					1	1	2	6	0	1
																																							2					2	3	3	5	0	1
																																							5					2	1	3	7	0	0
																																							3					3	0	1	7	0	2
																																							2					0	1	2	4	0	0
																																							4					0	1	12	2	0	2
																																							1					1	0	3	1	0	0
																																							3					0	1	1	3	0	2
																																							0					1	0	5	2	2	0
																																							1					1	0	6	3	0	1
																																							1					2	0	5	0	0	0
																																							0					0	1	3	4	1	0
																																							5					1	1	1	4	0	1
																																							1					1	0	4	4	0	3
																																							0					1	1	3	2	1	0
																																												0	2	4	3	0	0
																																												0	0	7	1	1	1
																																												3	0	1	4	0	0
																																												0	0	6	5	6	2
																																												1	0	5	5	2	0
																																												0	2	1	2	1	1
																																												3	0	7	2	0	1
																																												0	0	3	3	0	2
																																												0	0	5	15	0	1
																																												0	1	1	3	0	0
																																												1	0	0	2	0	0
																																												0	0	1	8	0	0
																																												0	0	6	3	0	0
																																												1	0	1	4	0	0
																																												0	0	7	1	1	1
																																												1	0	0	3	1	1
																																												0	0	2	2	5	1
																																												0	0	2	3	4	3
																																												1	0	2	5	0	0
																																												0	0	7	3	2	0
																																												0	0	1	2	2	3
																																												1	1	5	7	1	0
																																												1	7	8	6	2	0
																																												2	5	5	5	3	2
																																												0	8	5	1	0	2
																																												2	6	6	3	0	5
																																												0	6	2	6	4	0
																																												0	2	1	1	0	1
																																												0	3	2	2	4	0
																																												2	2	1	0	2	0
																																												0	2	0	5	2	0
																																												1	1	0	2	3	0
																																												3	0	0	10	0	1
																																												2	3	1	3	7	0
																																												0	4	1	2	0	0
																																												0	0	1	2	0	1
																																												0	1	0	2	2	0
																																												0	6	0	3	0	0
																																												0	5	0	0	1	0
																																												0	4	0	0	0	1
																																												1	2	0	3	0	0
																																												1	3	0	2	1	4
																																												1	3	1	2	0	0
																																												2	0	1	3	1	1
																																												4	3	0	12	1	1
																																												5	3	0	28	1	0
																																												2	0	1	5	1	2
																																												2	1	0	3	1	1
																																												0	1	2	0	1	3
																																												1	4	1	4	2	0
																																												0	2	0	9	0	0
																																												1	1	0	0	3	2
																																												0	4	0	1	7	0
																																												3	3	0	8	10	2
																																												1	2	5	4	0	1
																																												2	1	3	15	2	1
																																												2	2	0	6	0	3
																																												1	1	0	8	3	2
																																												3	0	0	12	0	0
																																												0	0	1	8	0	1
																																												0	0	0	5	0	1
																																												1	3	1	5	0	3
																																												2	1	4	3	2	1
																																												0	0	5	9	2	2
																																												0	1	3	13	3	2
																																												0	2	4	9	1	2
																																												4	2	4	3	1	1
																																												2	1	4	6	2	0
																																												0	3	5	13	0	3
																																												2	0	2	10	2	1
																																												1	2	0	3	1	0
																																												2	0	1	2	0	0
																																												1	2	1	5	0	1
																																												4	5	0	1	0	0
																																												0	2	0	4	2	0
																																												0	2	1	2	4	0
																																												3	5	0	7	1	1
																																												0	5	0	7	3	0
																																												7	4	1	4	1	1
																																												9	5	0	3	0	0
																																												1	1	0	4	3	2
																																												1	4	1	0	0	0
																																												1	2	1	1	3	1
																																												6	3	0	4	6	0
																																												7	0	1	3	4	0
																																												2	4	0	4	5	0
																																												3	4	0	10	6	0
																																												1	0	0	2	1	0
																																												1	0	1	8	1	3
																																												4	2	0	5	1	1
																																												4	0	1	2	1	3
																																												5	0	1	6	2	0
																																												4	1	3	3	2	0
																																												2	1	4	2	1	0
																																												3	1	0	1	0	0
																																												5	3	0	2	1	0
																																												1	3	0	3	6	1
																																												4	3	3	11	3	1
																																												2	6	0	10	4	0
																																												4	1	2	14	0	0
																																												4	5	1	8	2	1
																																												3	7	0	9	2	1
																																												2	2	1	9	1	0
																																												6	2	0	4	1	1
																																												2	3	0	7	1	0
																																												1	5	1	4	0	0
																																												2	0	1	2	2	0
																																												3	1	0	5	2	0
																																												3	2	0	3	3	0
																																												4	4	0	1	1	0
																																												1	2	0	2	0	2
																																												4	0	0	6	0	0
																																												3	1	1	5	0	0
																																												0	2	2	6	1	0
																																												0	3	1	4	0	1
																																												2	2	1	10	1	0
																																												3	0	0	8	1	0
																																												2	1	1	9	3	2
																																												4	0	3	5	1	1
																																												3	4	1	4	0	0
																																												1	0	0	8	2	2
																																												1	0	8	2	2	0
																																												3	0	3	13	4	1
																																												5	2	1	6	2	4
																																												2	3	0	7	2	1
																																												3	0	0	14	0	2
																																												2	0	2	7	1	1
																																												3	0	2	9	0	2
																																												1	0	5	9	2	2
																																												2	0	5	8	0	0
																																												0	0	4	6	3	0
																																												3	0	0	17	0	1
																																												2	0	1	5	1	1
																																												4	0	4	6	2	1
																																												3	0	1	5	0	3
																																												0	0	2	7	2	0
																																												1	0	3	13	3	0
																																												1	1	1	8	1	4
																																												1	2	1	5	0	0
																																												1	1	1	2	0	0
																																												1	0	2	1	0	0
																																												0	1	4	2	1	1
																																												0	0	1	7	1	0
																																												3	0	3	3	0	0
																																												1	0	0	4	0	1
																																												1	2	0	8	7	2
																																												3	8	0	7	2	4
																																													1	0	10	0	5
																																													6	3	9	0	0
																																													3	0	17	2	9
																																													3	0	8	1	2
																																													6	3	10	0	0
																																													9	0	9	0	2
																																													1	1	6	1	0
																																													0	0	9	2	0
																																													1	2	5	3	3
																																													0	0	1	3	4
																																													1	0	4	1	2
																																													1	0	7	1	1
																																													1	0	4	2	2
																																													0	2	0	2	1
																																													0	0	2	2	1
																																													1	0	6	1	0
																																													0	1	5	1	0
																																													1	1	9	1	1
																																													0	1	16	1	0
																																													0	0	4	0	1
																																													0	3	1	2	0
																																													0	0	7	0	0
																																													1	2	6	0	0
																																													0	0	5	1	0
																																													0	1	8	2	0
																																													0	0	2	2	0
																																													1	0	3	0	0
																																													1	0	8	1	0
																																													0	1	7	0	0
																																													1	1	0	0	2
																																													2	0	0	1	1
																																													2	0	6	0	2
																																													0	0	2	0	3
																																													0	2	1	0	0
																																													0	1	4	1	4
																																													0	1	4	1	1
																																													0	2	5	2	2
																																													10	3	8	0	4
																																													2	3	13	0	4
																																													5	0	2	2	1
																																													4	0	2	2	0
																																													4	4	6	3	4
																																													3	2	6	1	3
																																													3	1	7	1	1
																																													12	0	5	1	1
																																													2	1	5	2	1
																																													3	5	2	3	7
																																													5	2	7	1	0
																																													6	2	4	0	1
																																													0	2	3	3	3
																																													1	2	1	1	0
																																													4	0	1	1	5
																																													3	1	3	2	3
																																													0	1	4	2	4
																																													3	1	1	1	4
																																													4	4	2	3	4
																																													6	1	5	1	4
																																													0	2	4	0	2
																																													3	0	1	0	1
																																													3	0	2	1	5
																																													2	1	0	0	4
																																													2	2	1	1	3
																																													0	1	0	0	0
																																													2	1	1	2	3
																																													5	1	2	0	0
																																													1	1	2	2	1
																																													0	1	0	1	1
																																													2	1	1	0	1
																																													1	0	0	3	0
																																													1	1	2	0	1
																																													4	0	4	4	6
																																													1	4	2	0	3
																																													2	7	4	3	1
																																													1	5	10	1	0
																																													1	0	5	3	1
																																													1	6	3	4	0
																																													3	7	5	3	4
																																													0	6	0	2	2
																																													1	6	1	1	1
																																													0	3	12	1	2
																																													2	2	5	1	4
																																													2	3	1	0	3
																																													0	4	4	0	1
																																													0	4	2	0	2
																																													1	5	1	0	2
																																													3	0	3	0	1
																																													2	3	1	0	0
																																													5	2	0	1	1
																																													1	6	1	0	1
																																													0	1	7	1	0
																																													1	3	4	3	6
																																													1	1	5	1	1
																																													1	1	3	0	0
																																													5	0	5	1	0
																																														0	3	1	3
																																														2	9	0	5
																																														1	5		2
																																														0	6		2
																																														0	5		1
																																														6	8		1
																																														0	8
																																														2	3
																																														1	7
																																														1	3
																																														2	10
																																														0	6
																																														0	3
																																														1	4
																																														1	2
																																														5	2
																																														6	10
																																															1
																																															2
																																															1
																																															4
																																															1
																																															3
																																															1
																																															2
																																															2
																																															3
																																															5
[truncated: 6 more columns]

## Sheet: FIGURE 6
Fig 6b (PLA POLD3:TRF2)													Fig 6d (PLA POLD3:TRF2)													Fig 6e						Fig 6g
HeLaFAP		PARP1ko6.10		PARP2ko22		PARP1/2ko15		PARP2 FLAG.2		E558A.3			HeLaFAP		PARP1ko6.10		PARP2ko22		PARP1/2ko15		PARP2 FLAG.2		E558A.3									PARP2 FLAG.2
Untreated	Dye+light x18	Untreated	Dye+light x18	Untreated	Dye+light x18	Untreated	Dye+light x18	Untreated	Dye+light x18	Untreated	Dye+light x18		Untreated	siBLM 50nM 48h	Untreated	siBLM 50nM 48h	Untreated	siBLM 50nM 48h	Untreated	siBLM 50nM 48h	Untreated	siBLM 50nM 48h	Untreated	siBLM 50nM 48h								Untreated	siBLM 50nM 48h	Untreated	siBLM 50nM 48h
0	1	2	7	1		1	0	1	3	1	4		1	4	1	39	1	1	6	1	1	21	2	9								Untreated	Untreated	PARGi 10uM 24h	PARGi 10uM 24h
0	1	1	15	2	1	1	0	1	8	1	3		0	2	1	25	0	6	9	2	1	22	2	22								3	22	1	8
0	2	1	11	1	1	1	0	5	7	2	6		0	5	1	36	0	1	1	1	2	56	7	19								1	17	1	3
0	1	2	6	1	2	1	0	1	7	1	3		0	1	0	57	0	1	2	1	6	4	3	22								1	19	1	2
0	1	1	9	1	1	1	0	1	7	6	5		0	3	0	7	0	0	2	0	6	11	0	55								0	7	1	1
0	4	1	8	1	3	1	0	1	7	2	6		0	1	0	3	0	0	1	0	4	15	18	46								0	11	0	1
0	3	1	8	1	3	1	0	1	5	8	5		0	0	0	24	0	0	3	0	1	19	7	12								0	14	0	2
0	1	0	4	1	5	1	0	2	8	2	5		0	0	0	4	0	0	4	0	2	15	7	12								0	24	0	4
0	1	0	9	3	1	1	0	1	6	2	5		0	0	0	62	0	0	1	0	2	10	2	14								0	9	0	2
0	1	0	6	1	4	1	0	1	19	2	15		0	0	0	65	0	0	6	0	2	22	4	8								0	18	0	2
0	2	0	5	2	2	2	0	1	10	1	7		0	0	0	67	0	0	1	0	1	21	0	15								0	10	0	1
0	1	0	7	3	4	2	0	1	11	1	12		0	0	0	35	0	0	1	0	2	11	1	14								0	26	0	2
0	1	0	3	1	4	1	0	0	7	3	1		0	0	0	35	0	0	2	0	13	20	0	22								0	7	0	0
0	2	0	9	1	1	2	0	0	2	1	2		0	0	1	42	0	0	4	0	1	10	0	13								0	18	0	0
0	1	0	8	1	3	2	0	0	7	1	7		0	0	0	78	0	0	3	0	1	19	2	16								0	12	0	0
0	2	0	8	1	2	2	0	0	6	1	10		0	0	0	49	0	0	3	0	2	7	1	19								0	31	0	10
0	2	0	6	2	2	2	0	0	6	0	1		0	0	0	23	0	0	1	0	0	15	2	26								0	17	0	14
0	2	0	7	1	2	1	0	0	15	0	4		0	0	0	35	0	0	7	0	0	18	1	34								0	22	0	5
0	1	0	13	1	4	1	0	0	13	0	4		0	0	0	32	0	0	3	0	0	12	0	23								0	17	0	11
0	2	0	10	1	3	1	0	0	13	0	3		0	0	0	55	0	0	0	0	0	71	0	26								0	13	0	10
0	3	0	10	1	4	1	0	0	8	0	2		0	0	0	75	0	0	0	0	6	13	0	52								0	19	0	4
0	2	0	12	0	4	0	0	0	7	0	6		0	0	0	37	0	0	0	0	1	13	2	39								0	12	0	4
0	1	0	4	0	2	0	0	0	16	0	7		0	0	0	18	0	0	0	0	3	7	2	29								0	16	0	5
0	2	0	7	0	3	0	0	0	8	0	6		0	0	0	28	0	0	0	0	1	33	3	23								0	15	0	10
0	1	0	9	0	1	0	0	0	18	0	2		0	0	0	22	0	0	0	0	1	19	2	18								0	17	0	10
0	1	0	9	0	1	0	0	0	7	0	7		0	0	0	23	0	0	0	0	1	24	2	23								0	44	0	6
0	1	0	12	0	4	0	0	0	6	0	3		0	0	0	17	0	0	0	6	1	54	8	38								0	23	0	10
0	1	0	17	0	4	0	0	0	6	0	7		0	0	0	22	0	0	0	1	5	16	3	32								2	22	0	6
0	2	0	7	0	2	0	0	0	5	0	7		1	0	0	54	0	0	0	4	2	44	1	40								1	24	5	6
0	1	0	10	0	4	0	0	0	5	0	11		0	0	0	46	0	0	1	0	1	16	3	56								5	30	5	12
0	0	0	3	0	2	0	0	0	4	0	7		0	0	0	57	1	2	2	0	3	11	5	16								4	24	1	3
0	0	0	6	0	1	0	0	0	5	0	4		0	0	0	22	1	1	3	0	3	12	1	6								0	8	5	1
0	0	0	4	0	3	0	0	0	16	0	8		0	0	0	62	1	1	3	0	4	15	4	14								0	18	5	5
0	0	0	9	0	0	0	0	0	4	0	3		0	0	0	22	2	0	2	0	5	25	4	22								0	41	2	1
0	0	0	3	0	0	0	0	0	3	0	10		0	0	0	35	0	0	0	1	6	14	4	16								0	27	8	0
0	0	0	17	0	0	0	0	0	2	0	10		0	0	0	35	0	0	0	1	2	14	10	3								0	17	1	0
0	0	0	3	0	1	0	0	0	6	0	7		0	1	0	40	0	0	0	1	0	15	7	10								0	26	2	0
0	0	0	3	0	6*	0	0	0	6	0	10		0	1	0	27	0	0	0	0	0	15	2	7								0	22	3	0
0	0	0	6	0	1	0	0	0	3	0	7		0	1	0	21	0	0	0	0	0	17	6	16								0	16	4	0
0	0	0	16	0	3	0	0	0	6	1	10		0	2	0	31	0	0	0	0	0	9	3	30								0	27	4	3
0	0	0	9	0	2	0	0	0	5	1	8		0	1	0	15	0	0	0	0	1	27	3	10								0	17	3	3
0	0	0	2	0	3	1	0	0	1	1	9		0	3	0	28	0	0	0	0	1	14	8	10								0	13	2	3
0	0	0	6	0	2	5	0	0	3	3	9		0	2	0	21	0	0	0	0	1	14	16	52								0	6	4	4
0	0	0	8	0	1	1	0	0	6	4	10		0	1	0	14	0	0	0	0	1	16	1	62								0	14	2	5
0	0	0	21	0	5	2	0	0	7	1	8		0	1	0	26	0	0	0	0	1	9	4	11								0	11	0	5
0	0	0	8	0	4	1	0	0	3	1	9		1	0	0	19	0	0	0	0	1	11	4	11								0	3	0	7
0	0	0	13	0	5	2	0	0	7	1	16		1	0	0	92	0	0	0	0	2	9	6	12								0	10	0	6
0	0	0	8	0	5	2	0	0	2	0	4		1	0	0	41	0	0	0	0	0	11	3	25								0	15	4	2
0	0	0	6	0	5	1	0	0	5	0	6		1	0	0	22	0	0	0	0	0	9	4	16								0	7	4	3
0	0	0	11	0	5	2	0	0	4	0	7		1	0	0	9	0	0	0	0	0	8	3	7								0	2	3	2
0	0	0	4	0	3	3	0	0	7	0	14		1	0	0	6	1	0	0	0	0	15	3	6								0	14	3	3
0	0	0	9	0	2	2	0	0	1	2	11		1	0	0	10	1	0	0	0	0	18	5	8								0	17	1	2
0	0	0	9	0	4	1	0	0	2	1	7		1	0	0	6	2	1	0	0	0	16	6	6								1	6	1	2
0	0	0	4	0	3	1	0	0	2	2	12		0	0	0	3	1	0	0	0	0	8	8	25								1	9	3	0
0	0	2	9	0	6*	1	0	0	4	1	15		0	0	0	2	1	0	1	0	0	6	6	51								1	22	5	0
0	0	1	11	1	1	1	0	0	2	1	5		0	0	0	2	1	0	1	0	0	13	0	71								1	8	2	0
0	2	1	5	3	3	2	0	0	6	1	8		0	0	0	30	2	0	1	0	0	2	12	85								1	6	4	0
0	1	2	7	1	4	1	0	0	1	1	4		0	0	0	7	1	0	4	0	0	2	2	78								2	7	4	1
0	2	3	8	3	5	0	0	0	3	3	15		0	0	0	1	0	0	7	0	0	2	2	49								3	7	4	4
0	1	1	12	2	0	0	0	0	1	0	4		0	0	0	4	0	0	2	1	0	1	5	41								0	6	1	3
0	2	3	8	3	0	0	0	0	2	0	11		0	0	0	11	0	0	1	0	0	7	6	26								0	1	1	1
0	3	1	1	1	0	0	0	0	1	0	4		0	0	0	16	0	0	7	0	0	1	9	41								0	1	2	1
0	2	1	1	1	5	0	0	0	5	0	4		0	0	0	12	0	0	5	0	0	5	2	66								0	7	0	4
0	2	1	1	1	1	0	0	0	4	0	7		0	0	0	3	0	0	1	0	0	6	8	30								0	9	0	2
0	2	1	4	1	4	0	0	0	4	0	5		0	0	0	7	0	0	1	0	0	3	29	37								0	3	0	1
0	2	1	6	3	2	0	0	0	3	0	14		0	0	0	24	0	0	6	0	0	4	17	24								0	12	0	1
0	2	1	11	1	1	0	0	0	3	0	12		0	0	0	7	0	0	1	0	0	4	7	26								0	6	0	1
0	2	1	11	1	2	0	0	0	7	0	7		0	0	0	16	0	0	1	0	21	1	5	46								0	3	0	1
0	3	2	6	1	2	0	0	0	1	0	10		0	0	0	1	0	0	2	0	23	1	7	24								0	2	1	2
0	4	2	4	1	3	0	0	2	5	0	6		0	0	0	26	0	0	1	0	16	1	6	39								0	5	0	1
0	2	1	7	2	1	0	0	2	1	0	6		0	0	0	8	0	0	3	0	15	3	5	38								0	4	0	0
0	4	2	4	1	5	0	0	1	6	0	4		0	0	0	6	0	0	1	0	11	30	6	46								0	4	0	0
0	3	2	2	1	1	0	0	2	8	0	4		0	0	0	9	0	0	0	0	23	4	5	61								0	1	0	0
0	3	1	10	1	2	0	0	2	10	0	3		0	0	0	32	0	0	0	0	4	6	8	15								0	4	0	0
0	2	2	8	1	2	0	0	1	4	0	4		0	0	0	12	0	5	0	0	12	9	23	19								0	2	0	0
0	2	1	3	2	4	0	1	1	2	0	6		0	0	0	14	0	2	0	0	3	6	4	90								0	5	0	0
0	3	3	4	1	1	0	1	1	4	0	9		0	0	0	9	1	2	0	0	11	6	21	94								1	7	0	0
0	2	2	7	0	4	0	1	1	4	0	2		0	0	0	13	1	2	0	0	19	6	7	92								1	9	0	0
0	2	2	3	0	6*	1	1	0	11	0	3		0	0	0	1	0	1	0	0	11	8	13	115								0	2	0	0
0	3	2	8	0	4	1	2	0	13	0	5		0	0	0	11	0	3	0	0	8	13	4	92								0	1	0	0
0	2	1	8	0	1	2	2	0	6	1	3		0	0	0	4	0	2	0	0	9	13	5	102								0	1	0	0
0	2	1	8	0	4	1	0	0	8	1	4		0	0	0	7	0	1	0	0	15	4	13	127								0	1	0	0
0	2	0	9	0	2	1	0	0	13	1	6		0	0	0	9	0	1	1	0	7	3	11	109								0	6	0	0
0	4	0	8	0	1	2	0	0	6	2	5		0	0	0	5	0	0	1	0	7	8	6	109								0	2	0	0
0	3	0	5	0	1	1	0	0	1	1	6		0	0	0	2	0	0	3	0	9	15	3	58								0	2	0	0
0	3	0	7	0	5	1	0	0	7	1	3		0	0	1	5	0	0	1	1	5	17	6	91								0	6	0	0
0	4	0	14	0	1	1	0	0	6	1	4		0	0	2	6	0	0	3	0	11	17	4	28								0	8	0	1
0	4	0	8	0	4	2	0	0	3	1	7		0	0	0	15	0	0	1	0	13	15	6	32								0	8	0	1
0	2	0	7	0	1	1	0	0	5	5	9		0	0	0	2	0	0	2	0	9	43	5	27								0	8	0	1
0	1	0	5	0	1	1	0	0	1	2	3		0	0	0	7	0	0	1	0	17	19	1	30								0	13	0	3
0	1	0	6	0	1	1	0	0	2	1	5		0	2	0	4	0	0	1	0	9	13	53	28								0	6	1	4
0	3	0	6	0	0	1	0	0	5	0	1		0	2	0	6	0	0	1	0	11	20	50	24								0	10	1	2
0	3	0	3	0	0	0	0	0	4	0	2		1	1	0	6	0	0	0	0	22	21	10	128								0	12	1	3
0	3	0	9	0	0	0	0	0	4	0	3		1	2	0	9	0	0	0	0	13	17	19	87								0	2	1	1
0	2	0	11	0	0	0	0	0	1	0	6		2	1	0	3	0	0	0	0	29	18	22	87								0	8	1	1
0	2	0	5	1	0	0	0	0	7	0	3		1	0	0	18	0	0	0	0	9	11	23	115								0	8	1	2
0	2	0	5	6	0	0	0	0	2	0	11		0	0	0	11	0	0	0	0	23	29	75	48								0	4	0	2
0	4	0	7	1	0	0	0	0	2	0	5		0	0	0	11	0	0	0	0	15	19	40	59								0	4	0	6
0	2	1	8	1	0	0	0	0	8	0	5		0	0	0	17	0	0	0	0	17	5	38	76								0	4	0	0
0	2	1	5	2	2	0	0	0	12	0	7		0	0	0	18	0	0	0	0	6	14	26	124								0	8	0	0
0	2	2	7	4	4	0	0	0	6	0	7		0	0	0	12	0	0	0	0	5	3	43	82								0	4	0	0
0	3	1	5	1	3	0	0	0	5	0	7		0	0	18	20	0	0	0	0	2	10	6	69								0	10	0	0
0	2	1	5	2	2	0	0	0	13	0	7		0	0	23	26	0	0	0	0	2	6	10	135								0	9	0	0
0	4	1	8	3	1	0	0	0	4	0	3		0	0	21	10	0	0	1	0	1	4	4	85								0	3	0	0
0	1	3	3	2	2	0	0	0	5	2	4		0	0	6	19	0	0	0	0	2	16	8	91								0	3	0	0
0	2	1	7	2	2	0	0	0	2	1	7		0	0	20	11	0	0	0	0	12	10	2	36								0	4	0	0
0	1	1	3	1	4	0	0	0	6	1	6		0	0	22	7	0	0	0	0	1	9	1	63								0	9	0	0
0	2	1	13	1	3	0	0	0	5	1	1		0	0	18	12	0	0	0	0	12	12	8	59								0	5	0	0
0	1	2	14	2	1	0	0	0	4	2	3		0	0	4	10	0	0	0	0	10	22	1	41								0	11	0	0
0	0	1	5	2	4	0	0	0	6	1	8		0	0	9	12	0	0	0	0	1	1	4	53								0	11	0	0
0	0	3	7	2	4	1	0	0	5	1	3		0	0	9	3	0	0	0	0	1	11	3	1								0	7	0	0
0	0	3	5	3	5	1	0	0	11	1	1		0	0	7	16	0	0	0	0	2	10	4	17								0	7	0	0
0	0	2	6	1	4	1	0	0	19	0	3		0	0	12	9	0	0	0	0	5	8	3	8								0	14	0	0
0	0	1	6	2	4	1	0	0	11	0	4		0	0	10	18	0	0	0	0	4	5	9	57								0	16	0	0
0	0	1	3	3	6*	1	0	0	4	0	3		0	0	14	6	0	0	0	0	0	10	5	39								0	19	0	0
0	0	1	5	1	7*	2	0	0	6	0	4		0	0	11	6	0	0	0	0	0	6	4	23								0	7	0	0
0	0	1	2	2	1	1	0	0	3	0	9		0	0	16	5	0	0	0	0	0	4	2	9								0	13	0	0
0	0	1	5	1	3	1	0	0	13	0	12		0	0	14	8	0	0	0	0	0	4	2	12								0	4	0	0
0	0	1	4	2	3	2	1	0	10	0	5		0	0	23	5	0	0	0	0	13	1	2	2								0	4	0	0
0	0	3	2	2	3	1	2	0	8	0	8		0	0	13	8	0	0	0	0	21	37	2	2								0	10	0
0	0	2	3	1	5	1	1	0	10	0	4		0	0	5	13	0	0	0	0	23	9	3	2								1	8	0
0	1	4	12	0	2	0	1	0	3	0	1		0	0	17	10	0	0	1	0	16	11	4	1								2	14	0
0	4	2	1	0	3	0	1	0	8	0	4		0	0	9	14	0	0	1	0	15	5	2	28								1	12	0
0	2	2	5	0	2	0	1	0	6	1	5		0	0	18	23	0	0	1	0	8	12	8	53								1	12	0
0	2	1	5	0	4	0	1	0	2	2	14		0	0	13	14	0	0	1	0	19	5	1	93								1	15	0
0	2	1	4	0	2	0	1	0	7	1	6		0	0	16	20	0	0	0	0	19	8	3	71								1	18	0
0	1	1	2	0	0	0	0	0	6	1	15		0	0	13	15	0	0	0	0	22	3	0	48								1	11	0
0	8	2	3	0	0	0	0	0	1	1	6		0	0	7	21	0	0	0	0	8	2	0	43								1	13	0
0	2	3	3	0	0	0	0	0	1	1	3		0	1	17	13	0	0	0	0	16	5	2	63								0	13	0
0	4	1	4	0	0	0	0	0	1	2	5		0	0	1	5	0	0	0	1	18	9	10	10								0	5	0
0	5	1	3	0	0	0	0	0	1	1	3		0	0	1	12	0	1	0	1	15	2	3	100								0	6	0
0	2	2	2	0	0	0	0	0	5	0	7		0	0	1	10	0	1	0	1	9	2	1	5								0	2
0	2	4	8	2	1	0	0	0	5	0	13		0	0	1	6	0	1	0	1	9	5	3	97								0	3
0	4	1	5	1	1	0	0	0	2	0	15		0	0	1	26	0	1	0	1	12	6	3	5								0	9
0	3	1	1	1	1	0	0	0	15	0	2		0	0	1	24	0	0	0	1	13	9		11								0	14
0	5	1	1	1	1	0	0	0	5	0	5		0	0	1	8	0	0	0	2	16	12		24								0	10
0	2	1	5	2	1	0	0	0	8	0	10		0	0	1	9	0	0	0	1	43	7		17								0	28
0	3	1	5	2	1	0	0	0	4	0	6		0	0	1	15	0	0	0	12	28	13		1								0	22
0	4	0	1	1	3	0	0	0	5	0	10		0	0	0	20	0	0	0	1	12	6										0	29
0	4	0	6	2	1	0	0	0	8	0	7		0	0	0	23	0	0	0	1	7	8										0	5
0	2	0	12	1	1	0	0	0	1	0	5		0	0	0	24	0	0	0	1	20	5										0	27
1	4	0	3	1	1	0	0	0	2	0	8		0	0	0	14	0	0	0	2	0	3										0	16
1	1	0	2	1	0	0	0	0	3	1	1		0	0	0	18	0	0	0	2	3	8										0	1
1	2	0	7	1	0	0	0	0	8	1	4		0	0	0	9	0	0	0	4	3	7										0	7
1	3	0	8	1	0	0	0	0	7	1	2		0	0	0	27	0	0	0	1	5	12										4	3
1	2	0	5	1	0	0	0	0	8	1	7		0	0	0	20	0	0	0	1	3	9										10	6
1	3	0	1	1	0	0	0	0	6	1	4		0	0	0	17	0	0	0	1	5	6										4	4
2	1	0	7	1	0	0	0	0	5	1	3		0	0	0	16	0	0	0	0	3	11										5
2	1	0	5	1	0	0	0	0	5	3	2		0	0	0	14	0	2	1	0	5	5										4
1	1	0	8	2	0	0	0	0	3	1	6		0	0	0	31	0	1	1	0	2	1										7
1	1	0	9	1	0	0	0	0	4	1	7		0	0	0	27	0	1	1	0	4	8										6
3	1	0	6	1	0	1	1	0	12	1	7		0	0	0	22	0	1	1	0	1	18										10
1	1	0	5	1	0	1	1	0	2	1	9		0	0	0	15	0	1	0	0	1	3										5
1	3	3	6	0	0	1	2	0	6	1	3		0	0	0	15	0	4	0	0	1	5										7
1	1	1	17	0	0	0	1	0	2	1	3		0	0	0	9	0	0	0	0	6	5										2
1	1	2	14	0	0	0	1	0	4	1	2		0	0	0	21	0	0	0	0	10	10										1
1	3	2	4	0	0	0	4	0	4	0	9		0	0	0	22	0	0	0	0	9	72										2
1	3	2	9	0	0	0	2	0	4	0	5		0	0	0	4	0	0	0	0	3	17										7
1	7	2	6	0	0	0	1	0	1	0	7		0	0	0	4	0	0	0	0	2	19										9
2	3	1	3	0	0	0	2	0	9	0	12		0	5	0	6	1	0	0	0	1	23										5
1	3	1	4	0	0	0	0	0	7	0	2		0	6	0	4	1	0	0	0	1	36										6
1	0	2	6	0	0	0	0	0	6	0	11		0	2	0	15	0	0	0	0	2	23										8
1	0	3	4	0	0	0	0	0	8	0	11		0	1	0		0	0	0	0	1	17										5
1	0	2	6	0	0	0	0	0	18	0	6		0	3	0		0	1	0	0	1	14										2
4	0	2	4	0	0	0	0	0	1	0	4		0	2	0		0	1	0	0	1	38										4
2	0	1	8	0	0	0	0	0	6	0	3		0	2	0		0	1	2	0	1	15										4
1	0	1	1	0	0	0	0	0	5	0	15		0	1	0		0	1	2	3	2	63										3
1	1	2	5	0	1	0	0	0	4	0	9		0	1	0		0	1	4	1	2	50										2
1	1	3	7	0	2	0	0	0	7	0	4		0	2	0		0	0	1	2	4	65										3
3	2	1	9	0	3	0	0	0	3	0	7		0	2	0		0	0	0	2	3	38										4
1	1	1	11	0	3	0	0	0	6	0	6		0	1	0		0	0	0	1	4	27										2
3	2	2	8	0	1	0	0	0	3	0	7		0	1	0		0	0	0	1	6	32										1
1	1	2	9	0	4	0	0	0	3	0	7		0	2	0		0	0	0	1	2	24										3
1	1	1	8	0	1	0	0	0	5	0	7		0	6	0		0	0	0	2	5	8										6
1	1	1	2	0	3	0	0	0	9	0	8		0	7	0		0	0	0	2	2	11										4
2	3	1	5	0	2	0	0	0	6	2	6		0	0	0		0	0	0	1	2	14										0
1	5	1	8	0	2	0	0	0	11	1	14		0	0	0		0	0	0	3	0	28
2	1	2	7	0	2	0	0	1	5	1	7		0	0	0		0	0	0	1	0	16
2	3	1	2	0	5	1	0	0	2	1	8		0	0	0		0	0	0	4	0	8
2	1	1	7	0	9*	1	0	0	8	1	13		0	0	0			0	0	1	1	11
0	1	2	8	0	2	1	0	0	4	1	5		0	0	0			0	3	2	1	27
0	1	1	3	0	4	1	0	0	4	0	5		0	0	0			0	2	0	1	6
0	1	3	4	2	1	0	0	0	4	0	11		0	1	0			0	1	0	1	14
0	1	1	8	1	2	0	0	0	3	0	7		0	1	0			0	1	0	1	28
0	1	2	8	1	2	0	0	0	4	0	13		0	2	0				3	0	2	4
0	1	1	6	1	2	0	0	0	10	0	13		0	1	0				10	0	2	9
0	3	3	1	1	4	0	1	0	5	0	11		0	2	0				1	0	2	11
0	1	2	5	1	5	0	1	0	10	0	11		0	3	0				3	0	3	10
0	2	0	11	1	4	0	1	0	8	0	10		0	1	0				1	0	1	7
0	2	0	9	2	6	0	1	0	2	0	7		0	0	0				16	0	1	10
0	1	0	12	1	1	0	0	0	7	0	12		0	0	0				3	0	1	11
0	2	0	6	1	3	0	0	0	15	0	7		0	0	0				3	0	0	3
0	1	0	2	1	3	0	0	0	11	0	5		0	0	0				9	0	0	9
0	3	0	10	2	2	0	0	0	5	0			0	0	14				7	0	0	18
0	2	0	11	1	4	0	0	0	6	0			0	0	15				3	0	0	15
0	2	0	2	1	3	0	0	0	5	0			0	0	16				2	1	0	16
0	1	0	5	2	6	0	0	0	9	0			0	0	19				4	1	0	38
0	3	0	1	1	3	0	0	0	14	0			0	0	30				3	1	0	17
0	1	0	1	1	3	0	0	0	10	0			0	0	30				2	2	0	23
0	2	0	1	2	0	0	0	0	8				0	0	12				0	1	0	26
0	3	0	4	1	0	0	0	0	9				0	0	37				0	1	0	19
0	1	0	4	1	0	0	0	0	6				0	0	15				1	1	0	16
0	2	0	12	0	1	0	0	0	5				0	0	13				1	1	0	18
0	1	0	7	0	2	0	0	0	7				0	0	2				3	1	0	20
0	1	0	3	0	1	0	0	0	9				0	0	2				3	5	0	31
0	1	0	15	0	1	0	0	0	2				0	0	24				4	1	0	25
0	1	0	15	0	4		0	0	13				0	0	12				4	1	1	5
0	1	0	4	0	1		0	0	10				0	0	22				2	0	3	13
0	2	0	6	0	1		0	0	9				0	3	25				2	0	2	15
0	2	0	3	0	1		0	0	2				0	2	4				2	0	1	39
0	0	0	7	0	1		0	0	7				0	1	25				5	0	1	24
0	0	0	8	0	1		0	0	3				0	0	27				5	0	0	7
0	0	0	2	0	3		0	0	8				0	0	29				7	0	3	6
0	0	0	2	0	3		0	0	5				0	0	6				5	0	5	8
0	0	0	6	0	1		0	0	6				0	0	6				1	0	4	8
0	0	0	4	0	2		0	0	6				0	0	22				4	0	7	20
0	0	1	12	0	3		0	0	7				0	0	25				1	0	11	6
0	0	2	7	0	1		0	0					0	0	20				3	0	11	5
0	0	2	3	0	1		0	0					0	0	23				3	0	4	6
0	0	1	1	0	4		0	0					0	0	24				0	0	1	7
0	0	4	6	0	1		0	0					0	0	26				0	0	4	8
0	0	1	10	0	1			0					0	0	25				1	0	1	6
0	0	4	11	0	3			0					0	0	35				1	0	2	12
0	0	2	10	0	1			0					0	0	38				0	0	3	10
0	0	1	4	0	3			0					0		36				0	0	6	2
1	0	3	7	0	3			0					0		31				0	0	2	0
3	0	1	9	0	0			0					0		39				0	0	12	0
2	1	1	7	0	0			0					0		8				0	0	2	21
3	1	1	4	0	0			0					0		28				0	0	9	13
1	1	2	11	0	0			0					0		17				0	0	4	13
2	1	1	5	0	0			0					0		31				0	0	3	7
1	1	2	10	0	0			0					0		14				0	1	3	12
1	1	3	8	2	0			0					0		1				0	3	10	2
3	6	1	12	1				0					0		20				0	3	5	11
1	1	1	10	2				0					0		21				0	1	4	10
1	2	2	13	2				0					0		3				0	2	1	37
4	1	1	8	1				0					0		1				0	1	1	16
3	1	1	10	1				0					0		1				0	5	4	18
2	1	1	8	1				0					0		1				0	1	3	9
2	1	2	16	1				0					0		1				0	1	3	19
1	1	1	11	1				0							1				0	1	7	3
2	1	1	6	1				0							1					1	0	17
5	1	0	10	3				0							0					0	0	11
3	1	0	3	2				0							0					0		14
1	1	0	15	0				0							0					0		7
1	1	0	9	0				0							0					0		8
4	0	0	16	0				0							0					0		4
1	0	0	4	0				0							0					0		11
2	0	0	4	0				0							0					0		22
1	0	0	7	0				0							0					0		1
2	0	0	12	0				0							0					0		10
1	0	0	9	0				0							0					3		17
3	0	0	7	0				0							0					1		11
1	0	0	15	0				0							0					1		3
2	0	0	11	0				0							0					1		12
1	0		5	0				0							0					3		13
1	0		13	0				0							0					1		13
2	0		7	0				0							0					1		9
1	0		17	0				0							0					2		3
1	0		12	0				0							0					1		12
0	0		3	0				0												1		14
0	0		10	0				0												2		11
0	0		4	0				0												3		3
0	0		12	0				0												1		4
0	0		4	0				0												1		1
0	0		3	0				0												1		1
0	0		3	0				0												3		15
0	0		6	0				0												4		3
0	0		5	0				0												3		2
0	0		8					0												1		5
	0		5					0												1		1
	0		9					0												1		7
	0		6					0												1		36
	0		4					0												1		8
	0		7					0												2		12
	0		8																	0		26
	0		12																	0		4
	0		1																	0		12
	0		5																	0		17
	0		3																	0		24
	0		3																	0		10
	0		5																	0		10
	0		11																	0		9
	0		4																	0		9
	0		12																	0		4
	0		6																	0		2
	0		7																	0		21
	0		1																	0		24
	0		6																	0		4
	0		9																	0		9
	0		6																	0		14
	0		11																			1
	0		10																			4
	0		9																			11
	0		5																			23
	0		5																			10
	0		7																			22
	0		8																			16
	0		11																			1
	0		2																			1
	0		4																			13
	0		6																			12
	0		2																			10
	0		3																			5
	0		1																			7
	0		13																			14
	0		5																			2
	0		4																			4
	0		5																			17
	0		10																			20
	0		4																			9
	0		1																			6
			4																			3
			9																			1
			7																			4
			11																			5
			9																			1
			5																			16
			11																			7
																						1
																						1
																						4
																						19
																						2
																						3
																						5
																						10
																						7
																						5
																						5
																						5
																						8
																						12
																						3
																						9
																						1
																						15
																						5
																						4
																						12
																						11
																						6
																						14
																						1
																						1
																						17
																						4
																						8
																						8
																						3
																						7
																						6
																						12
																						16

## Sheet: FIGURE 7
Fig 7a					Fig 7c					Fig 7e					Fig 7f					Fig 7h (PLA ADPr:POLD3)
					PARP2 FLAG.2		E558A.3			PARP2 FLAG.2										HeLaFAP		PARP1ko6.10		PARP2ko22		PARP1/2ko15		PARP2 FLAG.2		E558A.3
					Untreated	siBLM 50nM 48h	Untreated	siBLM 50nM 48h		Untreated	siBLM 50nM 48h	Untreated	siBLM 50nM 48h							Untreated	siBLM 50nM 48h	Untreated	siBLM 50nM 48h	Untreated	siBLM 50nM 48h	Untreated	siBLM 50nM 48h	Untreated	siBLM 50nM 48h	Untreated	siBLM 50nM 48h
					3	7	29	37		Untreated	Untreated	PARGi 10uM 24h	PARGi 10uM 24h							2	7	16	27	4	1	4	0	0	44	0	0
					8	6	13	20		3	62	2	9							0	8	7	48	2	1	1	0	0	10	0	0
					5	5	29	39		6	54	4	10							0	7	6	29	4	1	1	0	0	9	0	0
					4	3	13	44		1	47	2	4							0	5	6	14	4	1	6	0	0	9	0	0
					6	12	33	34		1	51	2	7							0	8	14	24	2	1	1	0	0	5	0	0
					1	4	27	8		2	23	1	7							0	11	3	13	5	1	6	0	0	1	0	0
					4	3	17	13		4	51	5	5							0	7	7	9	4	0	4	0	0	24	0	0
					2	3	16	24		5	42	3	12							0	2	9	12	2	0	4	0	0	11	0	1
					4	8	17	12		7	46	1	6							0	2	5	5	5	0	7	0	0	22	0	0
					3	10	51	54		2	42	1	3							0	2	2	6	2	0	5	0	0	23	0	0
					13	6	46	100		1	50	1	8							0	1	2	10	1	0	2	0	0	11	0	0
					3	6	55	90		5	46	1	7							0	1	2	19	3	0	3	0	0	13	0	0
					5	7	61	73		3	29	0	11							0	4	7	15	1	0	1	0	0	13	0	0
					15	5	26	108		2	51	0	8			Poly/Mono-ADP ab				0	3	8	10	2	0	1	0	0	16	0	0
					10	1	39	68		4	53	0	7							0	0	9	15	1	0	1	0	0	8	0	1
					15	15	42	79		2	57	0	5							0	54	2	2	0	0	0	0	0	4	0	0
					10	21	32	69		3	41	0	6							1	27	8	19	1	0	0	0	0	4	0	0
					7	4	28	80		0	40	0	5							2	27	4	8	7	0	0	0	0	9	0	0
					3	3	46	90		0	32	0	4							0	27	7	14	8	0	0	0	0	8	0	0
					4	9	6	80		0	77	0	4							0	45	8	5	1	0	0	0	0	4	0	0
					14	3	8	91		0	31	0	2							0	51	6	13	4	0	0	0	0	8	0	0
					1	1	13	114		0	51	1	4							0	32	7	11	1	0	0	0	0	11	0	0
					0	7	20	106		0	56	4	3							0	26	2	6	1	0	0	0	0	13	0	2
					2	6	12	78		0	35	10	2							0	64	5	18	1	0	0	0	0	5	0	2
					1	4	4	99		4	32	1	3							0	35	7	11	5	0	0	0	0	3	0	1
					1	6	6	180		4	37	2	4							0	2	1	8	1	0	0	0	0	5	0	0
					0	3	16	78		1	24	2	6							0	8	3	16	0	0	0	0	0	13	0	0
					0	4	9	56		2	37	1	2							0	13	1	11	0	0	0	0	0	16	0	0
					0	10	3	59		2	40	1	6							0	3	6	17	0	0	0	0	0	3	0	0
					0	4	15	76		3	46	4	2							0	4	3	16	1	0	0	0	0	5	0	0
					0	5	71	119		2	11	1	4							0	1	2	16	1	0	0	0	0	82	0	0
					0	10	72	60		2	14	1	2							0	1	0	26	1	0	0	0	0	54	0	0
					0	5	39	45		5	14	4	1							1	0	7	13	0	0	0	0	0	65	0	0
					0	7	45	35		4	20	6	5							2	0	6	16	0	0	0	0	1	41	0	0
					0	6	86	37		4	11	3	2							1	0	12	18	0	0	0	0	0	60	0	0
					0	2	64	81		2	5	1	5							3	4	14	21	0	0	0	0	0	15	0	1
					0	41	45	98		2	17	1	4							5	1	4	23	0	0	0	0	0	37	0	0
					0	1	51	47		1	10	1	6							0	3	8	24	0	0	0	0	0	46	0	0
					0	3	28	72		0	15	3	4							0	3	5	30	0	0	0	0	0	39	0	0
					0	2	16	40		0	22	2	5							0	1	1	17	1	0	1	0	0	50	0	0
					0	8	47	39		3	18	1	5							0	1	3	7	2	0	2	0	0	40	0	2
					0	5	37	49		1	10	8	9							0	1	4	17	1	0	0	0	0	42	0	1
					1	2	63	79		1	8	2	2							0	1	10	17	0	0	0	0	0	15	0	3
					0	11	28	62		2	7	1	1							0	1	7	9	0	0	0	0	0	30	0	2
					0	4	67	122		5	5	8	2							0	1	6	17	0	0	0	0	0	41	0	0
					0	3	40	80		2	8	1	2							0	3	6	38	0	0	0	0	0	36	0	0
					1	3	31	88		1	13	2	4							0	1	13	28	0	0	0	0	0	35	0	0
					0	13	29	95		1	13	2	2							0	1	17	24	0	0	0	0	0	46	0	0
					1	6	34	24		1	19	2	0							0	3	7	9	0	0	0	0	0	37	0	0
					1	12	23	42		0	12	4	5							0	2	19	15	0	0	0	4	0	33	0	13
					0	2	32	50		0	7	2	4							0	3	37	14	0	0	0	1	0	42	0	1
					0	6	50	70		0	8	1	5							0	1	10	10	0	0	0	1	0	91	1	2
					1	5	28	101		0	17	1	2							0	2	5	14	0	0	0	2	0	47	0	5
					0	5	65	126		0	12	4	1							0	3	12	9	0	0	0	3	0	26	0	2
					0	3	89	82		0	11	0	0							0	1	7	16	0	1	0	5	0	8	0	2
					1	6	67	106		3	45	0	0							0	9	28	16	0	0	2	1	0	52	0	4
					0	1	49	81		3	47	0	0							0	3	3	10	2	0	5	5	0	50	0	0
					1	5	28	47		3	44	0	0							0	2	13	9	2	0	1	3	0	49	0	0
					1	4	20	94		7	49	0	0							1	3	14	8	1	0	2	4	0	7	0	0
					1	7	29	164		6	26	0	0							4	1	7	22	2	0	2	5	0	8	0	4
					0	5	22	140		3	57	1	0							2	0	8	21	1	0	1	5	0	34	0	2
					0	6	20	147		8	27	2	0							1	0	1	6	1	0	1	2	0	39	0	1
					2	5	45	141		2	79	2	0							1	2	11	14	1	0	1	4	0	34	0	0
					1	7	32	97		4	38	3	5							0	1	9	1	3	0	0	8	0	32	0	3
					0	6	39	191		3	64	1	2							0	10	4	5	1	0	0	3	0	42	0	1
					2	9	72	87		4	34	1	3							0	2	7	2	1	0	0	1	0	50	0	3
					1	8	46	132		2	18	3	2							0	5	4	12	1	0	0	3	0	32	0	3
					0	3	65	76		4	41	4	2							0	1	9	3	1	0	0	3	0	43	0	1
					0	15	74	172		2	35	2	3							0	2	10	1	1	0	0	2	0	97	0	0
					2	5	70	131		3	82	3	4							0	2	11	3	0	0	0	5	0	58	0	0
					0	9	60	183		1	41	3	5							0	5	11	4	0	0	0	6	0	37	0	0
					1	7	55	82		1	44	3	3							0	1	14	2	0	2	0	2	0	51	0	0
					0	3	81	50		3	56	2	5							0	1	19	3	0	1	0	8	0	79	0	2
					1	6	69	52		2	51	2	3							0	1	8	1	0	2	3	5	1	16	0	2
					2	5	97	73		1	34	1	3							0	3	7	1	0	1	0	10	0	21	0
					1	6	78	75		2	41	2	2							0	4	9	5	0	1	0	13	0	14	0
					2	4	83	59		1	27	1	3							0	3	12	3	0	3	0	7	0	39	0
					1	9	80	83		1	28	4	7							0	2	12	6	0	1	0	5	0	13	0
					3	7	60	103		0	45	4	1							0	1	17	2	0	2	0	1	0	10	0
					2	5	76	62		0	22	3	7							0	5	19	4	0	0	0	3	0	30	0
					2	4	74	56		0	30	1	3							0	7	6	0	0	0	1	5	0	34	0
					1	11	37	26		0	40	4	8							0	2	14	0	0	0	0	4	0	43	0
					1	5	50	36		0	31	1	11							0	1	15	0	0	1	0	4	0	45	5
					1	8	58	19		0	35	0	10							0	25	17	0	0	1	0	0	0	24	3
					0	4	50	84		1	38	0	7							0	12	5	0	0	1	0	0	0	22	1
					2	7	47	30		1	31	0	15							0	20	15	0	0	2	0	0	0	17	7
					2	8	2	38		1	12	0	6							0	15	15	0	0	3	0	0	0	41	9
					2	17	46	68		1	42	10	6							0	11	16	0	0	3	0	6	0	29	1
					1	7	65	168		1	34	6	2							0	10	22	0	0	2	0	1	0	43	2
					3	4	44	94		6	44	5	2							0	12	12	0	0	1	0	2	0	42	8
					0	14	56	162		4	25	6	5							0	23	12	0	0	1	0	2	0	37	11
					1	12	54	66		1	16	2	3							0	5	15	90	0	2	0	4	0	38	3
					0	8	77	1		0	15	2	7							0	18	13	53	0	2	0	2	0	57	8
					1	12	47	91		0	20	2	9							0	6	6	71	0	2	0	1	0	46	13
					1	9	66	78		0	28	3	7							0	18	11	126	0	1	0	3	0	46	7
					1	8	49	68		6	47	9	5							0	9	18	100	0	2	0	1	0	29	3
					1	2	50	67		7	16	4	5							0	22	2	128	1	2	0	0	0	25	5
					1	5	45	118		3	34	6	3							0	13	10	91	1	4	0	0	0	61	3
					0	8	52	17		1	19	4	4							0	15	7	75	2	2	0	3	0	43
					4	4	47	62		1	24	6	3							0	11	9	53	1	2	0	2	0	40
					7	9	45	127		2		3	7							0	5	24	34	2	2	0	2	0	9
					6	2	136	113		0		6	2							0	16	21	96	1	0	0	6	0	6
					5	2	99	111		0		0	6							0	22	16	90	1	0	0	2	0	25
					2	7	148	130				0	10							0	13	26	124	3	0	0	10	0	24
					5	7	121	110					6							0		11	10	3	0	0	4	0	47
					0	9	172	56					7							0		13	11	3	0	0	5	0	45
					1	3	158	135					9							0		21	19	1	0	0	0	0	27
					2	3	194	113					6							0		13	10	1	0	0	0	0	19
					4	9	138	122					7							4		5	9	0	0	1	0	0	29
					2	6	204	105					11							6		15	9	0	27	1	0	1	64
					1	9	113	110					8							1		4	27	0	34	1	0	1	56
					2	3	138	167					9							2		2	9	0	29	1	0	0	44
					2	6	165	130					16							7		18	28	0	27	1	1	0	33
					0	8	169	131					4							11		17	25	0	13	1	6	0	35
					6	4	6	146					27							3		7	19	0	38	0	4	0	22
					10	9	13	110					9							7		10	19	0	30	0	3	0	14
					6	0	4	85					18							5		10	21	0	41	0	2	0	29
					4	0	13	45					23							3		11	20	0	31	0	4	0	64
					6	0	1	68					30							1		9	24	0	20	0	5	0	48
					12	0	15	105					21							1		19	7	0	28	0	3	0	52
					7	0	2	53					10							4		15	9	0	31	0	8	0	22
					27	0	12	80					20							2		16	12	1	18	0	9	0	35
					7	0	6	70					16							4		19	14	1	17	0	5	0	17
					12	0	8	30					10							3		10	8	1	24	0	6	0	21
					7	0	10	71					8							5		11	14	1	18	0	2	0	13
					4	0	6	48					32							2		9	12	1	14	0	0	0	68
					6	0	8	62					6							11		14	16	1	22	0	0	0	35
					1	59	2	80					23							7		26	27	0	24	0	0	0	33
					7	39	7	61					38							16		8	32	0	38		0	0	18
					6	57	9	33					34							4		16	21	0	26			0	51
					1	29	9	51					38							9		6	9	0	40			0	24
					8	57	0	30					33							5		10	26	0	36			0	42
					2	49	7	28					39							12		11	15	0	36			0	7
					5	73	2	51					26							7		19	11	0	32			0	18
					4	51	5	39					32							0		12	10	0	36			4	21
					15	46	14	57					21							0		16	12	0	31			4	25
					7	58	5	58					44									10	11	0	40			6	14
					3	74	4	44					40									1	12	0	6			1	37
					3	81	5	39					40									3	17	0	4			1	13
					4	41	1	54					37									1	12	0	7			1	37
					3	50		70					29									9	7	0	16			2	36
					2	54		68					42									0	31	3	30			2	43
					16	57		71					42									0	18	3	32			2	25
					16	67		85					33									0	17	3	10			1	16
					13	34		170					65									0	15	3	11			2	72
					5	81		107					46									0	18	1	29			1	22
					2	47		96					42									0	11	2	26			3	27
					4	38		82					24									0	28	2	17			0	39
					2	37		67					28									0	22	1	38			0	33
					1	31		75					42									0	13	0	20			0	10
					3	52		139					14									0	26	0	18			0	11
					0	42		31					19										22	0	25			0	14
					0	42		88					25										16		21			0	20
					1	44		116					28										25		25			0	18
					0	41		47					14										24		20			37	33
					0	38		123					19										16		34			12	27
					1	45		73					12										5		16			23	11
					1	39		77					17										13					6	19
					1	23		71					13										18					11	32
					1	22		83					12										16					6	18
					1	18		32					6										12					2	38
					0	56		76					13										7					9	40
					5	31		52					5										10					12	33
					1	39		133					5										22					8	30
					0	60		127					13										29					14	28
					2	15		101					8										33					5	14
					2	14		87					9										36					15	10
					2	11		238					7										29					7	14
					3	18		146					6										13					1	13
					1	22		147					11										25					15	33
					0	13		122					11										17					6	52
					4	18		89					14										16					10	16
					9	16		98					2										15					20	29
					8	18		105					3										23					9	14
					2	31		116					13										15					12	11
					1	29		116					26										22					6	6
					2	63		115					17										10					3	23
					0	27		62					13										6					45	10
					0	39		53					9										12					34	12
					1	33		91					13										15					2	12
					5	54		100					14										20					5	13
					2	36		156					12										16					25	10
					2	43		78					11										14					19	7
					3	49		71					6										12					8	17
					5	58		107					28										15					7	10
					1	27		63					20										23					12
					2	54		58					12										34					16
					0	30		87					6										28					12
					3	45		118					10										60					5
					2	44		194					11										67					1
					2	39		142					6										43					4
					0	35		126					3										37					2
					1	37		125					11										50					5
					0	130		128					4										33					1
					5	130		237					13										32					1
					10	88		147					6										31					1
					0	118		181					31										28					0
					5	85		262					6										26					0
					0	141		133					4										31					0
					2	104		164					6										19					0
					0	86		306					10										23					0
					7	85		170					22										27					0
					1	85		7					4										42					0
					5	36		12					17										52					0
					7	37		4					7										46					0
					5	7		15					23										21					0
					5	6		4					7										27					0
					2	15		4					22										54					0
					4	10		5					9										39					0
					4	19		10					9										26					0
					1	67		7					10										48					0
					4	36		12					28										33
					4	19		14					13										48
					8	21		75					13										17
					4	57		84					4										66
					23	36		88					9										72
					18	59		148					11										100
					15	105		105					9										32
					23	102		118					8										40
					21	64		108					9										22
					10	105		112					10										50
					21	74		115					9										19
					17	90		114					14										23
					8	108		133					11										40
					9	94		67					20										29
					16	170		106					13										41
					24	151		133					9										48
					36	121		107					12										21
					42	64		91					13										69
					22	115		105					31										64
					31	96		169					31										22
					27	79		22					56										45
					21	56		9					54										54
					19	50		35					60										32
					18	100		48					29										2
					26	10		101					33										3
					19	17							45										3
					9	19							42										5
					15	9							40										3
					23	5							25										8
					12	15																	8
					20	2																	5
					30	14																	7
					9	87																	7
					14	117																	9
					19	95																	11
					23	49																	7
					33	41																	6
					18	106																	9
					22	97																	7
					17	92																	8
					27	102																	2
					20	96																	1
					18	100																	7
					13	154																	6
					28	82																	15
					14	58																	11
					23	73																	7
					13	100																	8
					3	78																	9
					4	86																	2
					4	120																	2
					7	72																	8
					15	80																	2
					8	105																	5
					3	43																	2
					9	64																	6
					16	109																	1
					30	43																	4
					27	36																	2
					21	72																	0
					15	143																	0
					20	104
					14	85
					11	68
					12	93
					23	27
					26	27
					27	87
					17	67
					24	29
					30	48
					18	39
					37	43
					14	48
					23	55
					12	42
					17	81
					13	73
					18	161
					26	40
					20	43
					12	57
					24	46
					15	43
					25	42
					12	18
					14	13
					19	7
					28	21
					17	26
					28	12
					27	50
					28	11
					11	25
					26	64
					10	29
					24	23
					23	29
					22	45
					13	71
					13	52
					27	13
					15	3
					20	27
					16	10
					23	37
					3	70
					6	89
					4	173
					26	85
					29	73
					24
					33
					16
					9
					12
					30
					19
					51
					17
					16
					17
					12
					19
					34
					19
					12
					11
					16
					17
					9
					9
					4
					3
					11
					1
					4
					2
					4
					7
					10
					8
					2
					4
					4
					4
					9
					3
					2
					1
					1
					5
					5
					10
					4
					9
					4
					5
					4
					3
					9
					4
					4
					4
					7
					9
					8
					8
					2
					4
					3
					7
					4
					5
					3
					4
					4
					6
					6

## Sheet: Suppl FIGURE 1
Supplementary fig 1a (PLA TRF2:PARP1)							Supplementary fig 1b (PLA TRF2:PARP2)							Supplementary fig 1c					Supplementary fig 1e (ADPr-Telo FISH)									Supplementary fig 1g (denaturing SB)
Untreated	H2O2 1mM	Dye+Light 5'	2µM APE1i				Untreated	H2O2 1mM	Dye+Light 5'	2µM APE1i									HeLaFAP		PARP1ko6.10		PARP2ko22		PARP1/2ko15				HeLaFAP					PARP1KO 6.10					PARP2KO 22					PARP1/2KO 15
			Untreated	H2O2 1mM	Dye+Light 5'					Untreated	H2O2 1mM	Dye+Light 5'							Untreated	Dye+Light 5'	Untreated	Dye+Light 5'	Untreated	Dye+Light 5'	Untreated	Dye+Light 5'		Dye+light recovery (min)	Untreated	0	30	60	90	Untreated	0	30	60	90	Untreated	0	30	60	90	Untreated	0	30	60	90
12	27	19	7	25	25		3	4	10	0	6	1							0	43	0	3	0	25	0	0		EXP1	100	66.6859	69.8764	84.7956	95.7015	100	47.5658	64.4388	78.6379	92.4635	100	91.6342	73.3935	86.6168	96.1774	100	68.0042	53.8003	74.4023	71.8656
14	39	11	7	81	33		1	9	11	0	8	4							0	11	0	4	1	4	0	4		EXP2	100	80.1752	125.041	110.858	111.048	100	49.6504	72.1365	72.0105	84.8807	100	84.5309	101.207	122.878	124.227
13	30	28	8	39	23		1	4	4	0	3	1							1	11	0	1	1	8	0	0		EXP3	100	77.782	97.5586	90.4944	95.6634	100	86.7868	91.0113	95.5274	94.9974	100	89.8044	101.219	107.947	103.02	100	70.054	71.372	77.1861	71.024
18	24	21	4	99	19		1	7	6	0	2	1							1	28	5	0	1	0	1	0
13	20	34	2	78	19		3	4	18	0	2	2							0	2	1	0	0	3	0	0
17	51	26	5	39	16		1	7	10	0	3	2							0	3	0	2	0	9	0	1
8	51	13	6	15	19		2	3	23	0	4	1							2	5	3	2	1	3	1	0
12	45	15	6	40	23		1	2	6	0	3	1							0	5	0	2	2	1	0	2
8	27	20	6	63	40		1	1	7	0	2	25							0	1	2	0	0	0	1	3
13	24	9	13	33	21		1	4	5	0	4	14							1	3	3	2	1	0	0	1
8	34	6	6	53	33		3	9	8	0	7	24							0	46	0	3	1	0	0	0
14	40	15	3	31	21		1	3	8	0	7	12							0	4	5	0	0	2	2	0
15	26	28	16	36	33		1	6	9	0	6	17							0	1	3	0	0	0	0	1
17	27	15	16	27	23		1	5	10	0	3	6							0	7	3	3	0	0	2	0
9	34	14	10	40	19		1	12	11	0	6	6							0	8	2	2	0	1	2	1
11	34	9	9	52	31		1	3	6	0	2	15							0	4	0	2	1	1	3	1
13	47	13	10	34	31		1	1	5	0	3	23							2	4	0	1	2	1	0	3
12	32	13	9	41	50		2	3	6	0	2	17							1	2	0	1	1	0	0	0
8	27	10	8	39	26		1	3	3	0	2	19							0	4	0	4	31	4	0	0
7	45	22	5	36	37		1	3	5	0	2	11							4	10	1	6	2	41	2	1
18	36	17	5	70	25		1	2	5	0	2	11							7	3	2	1	3	1	3	0
16	39	24	8	47	27		1	2	10	0	3	5							0	6	0	1	1	0	0	1
9	44	34	7	32	15		1	2	6	0	2	7							0	7	1	4	0	0	0	7
8	2	30	3	48	25		1	8	6	0	3	10							0	5	0	0	1	1	0	0
6	37	27	1	36	22		1	8	5	0	2	11							0	1	1	0	2	0	4	0
17	39	11	1	23	27		1	5	10	0	1	18							10	5	7	1	4	1	0	1
18	34	28	12	54	23		1	7	8	0	2	5							4	20	1	0	1	4	0	2
4	33	18	22	70	23		1	10	17	0	3	10							0	2	4	0	1	0	0	2
6	20	18	15	63	18		1	18	10	0	5	7							1	6	2	3	0	0	0	0
5	12	16	22	21	18		1	8	11	0	1	15							0	0	0	1	2	0	0	1
4	19	15	16	31	36		1	3	18	0	4	14							0	4	0	0	0	0	0	1
8	16	6	8	43	33		1	3	2	0	1	1							0	6	3	0	1	0	0	4
8	16	17	12	60	19		1	2	4	0	7	7							11	9	0	4	6	0	0	0
7	8	12	11	44	13		1	9	20	0	7	5							0	28	0	5	2	1	0	2
8	10	15	5	32	46		1	4	16	0	7	3							3	46	0	0	3	2	0	1
6	8	15	14	48	41		2	4	19	0	3	5							0	44	0	3	0	6	0	0
3	10	28	6	27	32		2	8	18	0	1	10							1	53	1	1	0	0	0	1
5	6	15	15	42	46		1	11	20	0	3	3							1	48	1	2	9	0	0	2
5	19	17	8	35	15		1	12	26	0	2	13							1	3	1	1	6	2	0	8
11	20	12	9	33	56		1	10	18	0	3	10							12	0	2	1	1	4	0	0
9	19	12	5	38	30		1	6	14	0	5	8							0	63	9	1	1	2	0	4
2	24	12	3	55	42			9	28	0	2	5							1	38	0	1	0	16	0	2
8	9	15	4	40	17			8	24	0	6	0							2	5	0	0	2	0	0	3
7	13	13	4	36	14			2	10	0	2	0							0	3	2	2	6	3	1	0
8	14	8	1	81	32			6	10	0	6	0							1	1	2	1	5	1	0	0
5	25	10	2	64	19			5	14	0	1	0							0	0	1	11	4	6	0	6
7	17	16	3	36	14			1	25	0	2	0							0	56	0	6	1	0	0	1
5	13	16	7	34	44			4	19	0	4	0							0	24	0	12	11	1	0	2
6	12	15	2	46	31			12	19	0	2	0							0	39	0	1	4	37	0	1
8	29	4	2	35	19			3	15	0	2	0							2	1	1	1	15	3	0	3
	25	12	4	36	19			5	19	0	3	0							0	42	4	4	5	17	0	2
	15	15	4	58	13			7	10	0	4	0							1	63	1	5	14	17	0	0
	26	16	1	48	47			4	15	0	2	0							0	3	4	2	19	2	0	2
	14	11	8	42	35			4	20	0	3	0							3	0	8	1	17	2	0	1
	12	23	9	42	28			10	29	0	5	0							5	1	0	4	2	0	0	9
	21	17	6	34	22			4	26	0	2	0							1	14	0	0	9	2	0	7
	22	11	5	48	20			4	26	0	5	0							3	5	5	2	5	1	0	8
	26	31	4	24	27			14	21	0	4	0							1	5	1	2	3	0	0	6
	32	15	3	60	36			13	10	0	3	0							6	2	1	4	3	15	0	0
	19	28	4	48	19			9	9	0	1	0							2	0	2	1	20	12	0	14
	24	12	1	34	16			8	18	0	2	0							2	28	0	6	28	0	0	2
	11	19	8	45	29			8	22	0	2	0							3	6	0	4	2	0	1	3
	14	24	4	58	16			15	23	0	4	0							1	38	0	1	2	0	0	1
	53	13	4	35	26			11	14	0	2	0							30	2	9	0	18	10	0	2
	45	30	1	32	26			11	18	0	2	0							1	0	9	1	16	2	0	2
	33	12	4	30	27			14	16	0	1	0							54	66	9	5	12	2	0	1
	28	23	12	83	23			12	16	0	1	0							0	6	17	0	1	0	0	2
	23	16	4	72	30			8	24	0	2	0							1	83	0	2	35	7	0	1
	23	26	11	48	35			3	28	0	2	0							0	71	0	3	4	15	0	1
	14	22	28	61	16			5	10	0	3	0							1	84	0	2	5	0	0	4
	28	27	9	61	17			12	15	0	3	0							0	60	2	3	4	0	0	4
	44	12	11	57	42			6	19	0	6	0							1	12	0	0	0	1	0	4
	22	7	9	145	33			4	22	0	1	0							0	42	12	3	3	3	0	1
	46	23	23	63	20			11	9	0	2	0							0	9	4	0	43	0	0	1
	36	31	32	64	26			14	14	0	1	0							0	8	21	0	1	0	0	0
	23	10	19	30	71			11	22	0	2	0							25	3	1	0	1	3	0	1
	35	7	26	77	48			22	21	0	3	0							4	71	1	3	15	2	0	0
	22	8	12	62	29			14	22	0	1	0							0	50	0	1	7	0	0	0
	28	27	25	116	32			7	21	0	1	0							0	13	5	2	1	1	2	0
	19	17	16	63	25			11	20	0	3	0							1	10	3	1	20	2	0	2
	31	14	22	24	30			7	43	0	2	0							44	75	1	0	2	0	0	1
	31	17	13	61	25			5	37	0	2	0							0	63	6	2	1	0	1	0
	38	19	19	53	21			9	18	0	1	0							11	86	0	5	0	0	1	3
	53	20	8	79	20			12	15	0	2	0							54	1	2	4	1	2	0	1
	49	15	12	62	13			12	4	0	1	0							39	66	0	1	2	22	0	2
	36	19	19	59	59			11	13	0	1	0							0	6	1	1	8	4	0	3
	29	8	11	79	17			12	17	0	2	0							0	10	0	10	0	16	0	3
	49	9	4	63	16			10	10	0	1	0							1	29	0	10	0	0	0	12
	42	15	4	59	31			8	4	0	2	0							0	16	1	5	0	12	0	4
	91	18	10	30	17			9	11	0	2	0							4	2	4	0	7	5	1	2
	47	18	11	64	23			11	5	0	2	0							2	10	1	0	1	1	0	4
	48	3	21	76	61			18	5	0	1	0							1	6	6	2	0	20	0	1
	24	18	17	84	47			12	18	0	1	0							32	7	0	0	5	47	2	0
	26	11	19	75	31			21	7	0	3	0							2	0	4	4	1	1	0	3
	38	12	10	56	34			19	12	0	1	0							4	7	0	1	5	4	1	3
	48	22	7	39	11			6	11	0	3	0							0	2	1	9	3	0	0	4
	14	19	11	65	18			18	7	0	0	0							0	0	2	2	8	5	0	2
	59	19	5	55	20			14	15	0		0							3	8	13	1	1	5	0	3
	47	20	2	38	21			16	25	0		0							4	10	6	9	1	1	0	2
	18	24	8	27	11			15	1	0		0							0	1	0	1	0	1	0	2
	35	34	3	23	20			16	6	0		0							9	6	5	0	0	8	0	4
	45	38	13	26	27			8	7	0		0							3	71	12	6	0	0	0	3
	52	20	12	39	30			9	6	0		0							0	3	0	1	0	0	0	4
	43	37	15	28	22			8	3	0		0							1	43	0	2	0	22	2	4
	36	30	10	34	25				8	0		0							0	12	1	6	7	23	9	1
	46	49	3	83	20				8	0		0							1	41	0	2	1	1	0	3
	81	24	6	79	27				15	0		0							1	59	0	0	1	1	0	1
	64	31	10	35	25				21	0		0							3	5	3	0	2	1	1	12
	41	37	6	37	17				27	0		0							1	9	5	3	19	3	0	8
	50	52	14	41	31				16	0		0							0	29	0	1	7	3	0	0
	66	31	8	47	15				13	0		0							1	71	2	1	3	8	0	5
	109	37	9	47	26				17	0		0							8	7	0	8	5	9	1	1
	68	23	10	20	25				14	0		0							1	1	2	11	4	4	0	0
	40	22	17	60	12				14	0		0							1	2	4	7	21	6	0	0
	52	44	11	14	29				6	0		0							2	2	1	4	2	7	0	3
	47	25	20	53	12				11	0		0							0	0	1	6	0	3	1	5
	59		12	46	19				6	0		0							1	3	3	11	4	12	2	0
	67	19	4	51	22				20	0		0							4	14	5	3	1	7	0	1
	48	17	4	64	20				12	0									1	91	0	7	0	50	0	1
	56	16	10	36	13				16	0									2	1	0	1	1	44	0	4
	77	28	4	60	13				16	0									0	4	1	7	0	20	0	1
	49	24	2	50	20				17	0									0	2	0	11	4	1	0	2
	42	25	14	50	13				14	0									1	9	0	5	0	35	0	1
	53	22	9	55	21				15	0									0	23	0	7	1	17	0	1
	76	29	9	37	22				24	0									0	7	0	7	0	3	0	0
	41	17	8	45	22				11	0									0	4	0	12	0	20	0	4
	70	30	15	29	44				13	0									10	14	0	2	0	5	2	0
	90	24	13	30	29				23	0									1	41	0	0	3	10	0	1
	84	34	12	40	19				13	0									2	3	0	0	1	17	0	4
	97	31	12	36	10				17	0									0	12	0	15	2	5	0	3
	62	32	10	114	13				13	0									1	6	0	0	0	10	0	3
	77	30	12	81	33				21	0									5	9	0	4	2	10	8	1
	76	35	9	87	23				26	0									0	2	0	7	0	7	1	3
	72	33	7	66	10				21	0									1	7	0	1	0	21	0	0
	62	37	11	98	31				7	0									0	3	0	2	0	13	0	6
	121	39	10	105	19				11	0									1	32	0	21	2	30	0	7
	56	26	12	143	25				23	0									0	61	0	26	0	18	0	4
	82	26	8	111	16				6	0									0	14	0	2	3	14	3	1
	67	39	19	123	18				9	0									1	23	0	8	0	6	0	3
	71	26	13	77	18				14	0									1	3	0	2	0	19	0	0
	73	45	23	72	28				12	0									1	3	0	1	1	34	0	2
	49	33	31	80	19				12	0									0	5	1	3	8	60	6	1
	93	34	24	62	17				11	0									0	21	0	16	0	6	1	1
	65	27	12	89	25				8	0									1	3	0	3	0	4	1	2
	38	39	21	74	23				11	0									1	8	1	6	0	36	0	3
	72	35	11		17				10	0									5	2	0	1	0	42	2	1
	68	25	6		26				8	0									2	6	0	2	0	2	1	1
	60	15			19				5	0									9	0	0	2	0	15	1	0
	74	22			12				5	0									0	5	0	5	0	3	1	0
	71	20			18				4	0									0	7	0	0	4	7	0	0
	69	24			38				9	0									0	7	0	4	0	8	0	4
	76	12			40				7	0									0	8	0	6	4	1	2	13
	49	27			29				17	0									0	2	2	5	0	14	3	2
	74	17			35				9	0									0	12	5	6	0	38	0	2
	77	29			27				20	0									0	57	3	7	0	36	0	5
	105	20			29				6	0									0	8	0	1	1	4	0	0
	65	24			35				15	0									1	54	0	0	0	20	8	4
	60	19			41				10	0									0	10	0	7	0	54	0	0
	74	20			19				10	0									0	16	1	6	0	26	0	0
	59	11			16				9										0	4	0	0	0	33	1	2
	60	10			16				11										0	8	1	2	1	2	3	13
	60	5			38														1	39	0	1	1	23	0	0
	60	17			12														0	29	0	3	0	13	0	3
	63	28			17														0	47	1	0	0	0	4	0
	71	7			30														0	0	1	6	0	19	0	3
	46	42			23														1	4	0	2	1	7	1	0
	61	25			28														0	6	1	2	0	42	5	5
		14			44														0	11	0	9		7	3	11
		28			18														3	5	1	4		1	0	1
		20			20														0	3	0	9		30	0	4
		19			15														0	16	0	5		23	1	1
		16			29														1	13	0	3		48	1	0
		12			20														0	4	0	5		23	1	6
		16			16														0	1	2	2		8	0	0
		13			20														0	7	0	1		6	0	0
		17			19														1	34	0	4		26	1	1
		15			29														2	40	0	3		8	7	4
		13			31														0	74	0	2		36	9	0
		19			28														0	14	0	0		24	0	0
		16			17														16	5	0	3		16	0	4
		13			19														28	15	0	4		38	0	2
		17			16														0	8	0	4		8	0	2
		12			18														0	37	0	0		31	0	0
		24			56														0	38	1	5		6	0	2
		12																	0	4	0	5		30	0	1
		18																	0	4	0	2		13	3	0
		12																	0	53	0	6		9	0	1
		9																	0	11	1	2		62	0	1
		25																	2	2	0	3		8	0	1
		22																	0	15	9	0		21	0	0
		20																	6	3	7	0			0	0
		14																	0	9	2	2			0	1
		12																	3	11	1	4			0	4
		32																	1	4	0	1			4	0
		12																	6	43	4	1			2	0
		19																	0	61	6	1			1	0
		10																	0	54	1	2			1	3
		21																	4	7	2	2			0	1
		8																	9	7	0	4			1	0
		26																	3	61	0	10			0	0
		13																	5	3	4	10			11	1
		28																	1	59	3	11			0	0
		28																	0	4	2	2			0	0
																			0	46	0	0			1	2
																			2	12	0	1			0	1
																			2	36	0	10			0	1
																			1	28	0	2			1	0
																			2	11	0	0			1	1
																			2	26	0	3			0	0
																			0	55	0	4			2	9
																			0	57	2	2			2	4
																			3	16		3			11	0
																			0	24		8			0	1
																			5	24		1			0	0
																			0	61		5			0	1
																			2	80		12			0	1
																			3	85		3			0	3
																			1	14		0			0	0
																			0	0		2			0	8
																			3	29		5			0	5
																			4	63		2			0	6
																			0	37		4			0	0
																			0			0			0	1
																			0			7			1	2
																			0			3			15	1
																			3			5			5	2
																			0			3			1	1
																			0						6	4
																			4						0	5
																			15						1	4
																			7						0	4
																			4						0	0
																			1						0	0
																			0						0	0
																			0						0	0
																			4						0	2
																			0						0	0
																									2	0
																									0	0
																									0	0
																									0	0
																									1	0
																									1	1
																									0	0
																									1	2
																									0	0
																									6	1
																										2
																										0
																										1
																										1
																										0
																										3
																										5
																										0
																										1
																										3
																										2
																										0
																										2
																										0
																										1
																										0
																										1
																										3
																										0
																										0
																										0
																										1
																										3
																										2
																										0
																										1
																										1
																										1
																										0
																										2
																										0
																										1
																										2
																										0
																										0
																										1
																										0
																										0
																										0
																										0
																										0
																										5
																										3
																										2
																										2
																										0
																										0

## Sheet: Suppl FIGURE 2
Supplementary fig 2c (SB chronic)								Supplementary fig 2d (additional clones)					Supplementary fig 2f (SB)									Supplementary fig 2g (Telomere loss chronic)									Supplementary fig 2h (Telomere fragility chronic)									Supplementary Fig 2j (Telomere fragility siBLM)
		EXP1	EXP2	EXP3	Mean	SD								HeLAFAP	PARP1KO 6.10	PARP1KO 3.4	PARP2KO 22	PARP2KO 28	PARP1/2 KO 15	PARP1/2 KO 33		HeLaFAP		PARP1KO 3.4		PARP2KO 28		PARP1/2KO 33			HeLaFAP		PARP1KO 3.4		PARP2KO 28		PARP1/2KO 33			HeLaFAP		PARP1ko6.10		PARP2ko22		PARP1/2ko15
HeLaFAP	UT	9.4	9.4		9.4	0							EXP1	3601.75	3431.98	4317.92	3250.47	3492.32	3553.68	4312.53		Untreated	Dye+Light x18	Untreated	Dye+Light x18	Untreated	Dye+Light x18	Untreated	Dye+Light x18		Untreated	Dye+Light x18	Untreated	Dye+Light x18	Untreated	Dye+Light x18	Untreated	Dye+Light x18		Untreated	siBLM 50nM 48h	Untreated	siBLM 50nM 48h	Untreated	siBLM 50nM 48h	Untreated	siBLM 50nM 48h
	UT18	9.8	9.2		9.5	0.424264							EXP2	5750.01	3779.92	5606.35	3015.49	5267.56	4514.89	5179.78		0	0	3	0	0	1	0	1		2	6	8	8	3	4	3	3		0	0	0	0	0	0	5	2
	DL18	9.4	8.8		9.1	0.424264																0	0	0	0	0	0	0	0		3	3	4	3	3	6	2	3		0	2	0	0	0	0	1	2
PARP1KO 6.10	UT		9.3	9.8	9.55	0.353553																0	0	0	0	0	0	0	0		4	4	6	8	2	5	3	10		2	0	0	0	0	0	2	6
	UT18		8.6	9.2	8.9	0.424264																0	0	0	0	0	0	0	2		3	3	4	9	4	4	5	3		0	0	0	2	2	1	0	2
	DL18		8	9	8.5	0.707107																0	0	0	0	0	0	0	4		2	5	2	13	6	3	6	5		0	0	0	0	0	1	1	2
PARP2KO 22	UT	9	7.9		8.45	0.777817																0	0	0	0	3	0	0	0		4	4	6	5	3	3	7	2		0	0	0	2	0	0	2	6
	UT18	8.8	7.7		8.25	0.777817																0	0	0	0	0	0	0	0		2	8	3	4	3	7	4	3		0	0	2	0	0	0	2	4
	DL18	8.5	7.1		7.8	0.989949																0	0	0	0	0	0	0	3		3	4	2	7	2	3	5	3		0	0	2	0	2	0	1	0
PARP1/2KO 15	UT	6.6	6.7		6.65	0.0707107																0	0	1	0	0	0	0	0		2	6	3	11	3	3	4	5		0	0	2	0	2	2	2	1
	UT18	6.8	7.1		6.95	0.212132																0	0	0	0	0	0	0	3		4	5	5	5	4	7	2	3		2	1	0	0	0	0	2	0
	DL18	5.2	5.8		5.5	0.424264																0	0	0	0	1	0	2	3		3	5	3	7	3	5	5	2		0	0	0	2	0	0	0	4
																						0	2	1	2	0	2	1	0		5	3	4	10	3	3	3	4		0	2	0	0	0	0	0	2
																						0	1	0	0	0	0	0	0		4	4	4	8	4	7	8	4		0	0	0	0	0	0	0	2
																						0	0	0	0	0	2	0	0		5	2	4	11	8	3	2	2		0	2	0	0	0	0	4	5
																						0	0	0	3	0	0	1	0		7	5	5	7	5	4	4	7		0	0	0	0	0	0	0	0
																						0	0	0	0	0	0	1	0		4	4	3	4	7	7	7	5		0	0	0	0	0	0	4	4
																						0	0	0	1	0	0	0	1		3	3	9	6	3	2	5	6		2	0	0	0	0	0	2	2
																						0	0	0	0	0	0	0	1		3	2	3	9	4	6	4	3		0	0	0	0	0	1	1	2
																						0	0	0	0	0	0	0	0		2	3	6	6	4	7	5	9		0	0	0	2	1	0	2	0
																						0	0	0	0	0	0	0	0		2	4	2	4	2	5	4	2		0	0	2	0	0	0	0	0
																						0	0	1	2	0	0	0	0		7	5	4	6	5	3	6	5		0	0	0	0	0	2	0	0
																						0	0	0	0	0	0	0	4		5	5	2	8	3	6	5	4		0	2	0	0	1	0	0	4
																						0	0	0	0	0	0	0	0		6	3	8	7	8	2	3	3		0	0	0	0	0	0	2	1
																						0	0	0	0	0	1	0	0		3	4	3	10	4	4	6	4		0	0	0	0	1	0	1	2
																						0	0	0	0	0	0	1	0		2	4	4	6	6	4	3	3		0	0	0	0	0	0	0	0
																						0	0	0	0	0	0	1	0		4	2	5	6	7	12	5	4		0	0	0	0	0	0	0	4
																						0		0	2	0	0	0	2		3		3	6	4	3	3	2		2	0	0	2	0	1	4	2
																						0		0	0	1	0	1	0		2		5	4	5	3	5	7		2	0	0	0	0	2	0	0
																						0		0	2	0	0	0			3		3	5	3	6	3			0	0	0	0	0	0	2
																						0		0	0	2	0				2		2	7	2	2				0	0	0	0		0	2
																								0	0	0	0						3	10	5	5				0	0	0	0		0	0
																								0		0	0						2		3	4				0	0		0		0	0
																								0		0	0						6		5	7				1	2		0		0
																								0		0							3		7					0	0		0		0
																																								0	0		0		2
																																								2	0				0
																																									0				2
																																													0
																																													0
																																													0
																																													0
																																													0
																																													0
																																								0	0	1	0	0	0	3	0
																																								0	0	1	0	1	2	1	1
																																								0	0	0	0	0	0	2	0
																																								0	0	0	0	0	0	0	0
																																								0	0	1	0	0	0	3	0
																																								1	0	1	0	0	0	0	3
																																								0	0	0	0	0	0	0	1
																																								0	0	0	0	0	1	1	0
																																								2	0	0	0	1	0	3	1
																																								1	2	0	1	0	0	3	2
																																								0	1	0	1	0	1	4	2
																																								0	2	0	0	0	0	0	2
																																								0	0	0	0	0	0	2	2
																																								0	0	0	0	0	2	0	2
																																								0	0	2	1	1	0	1	2
																																								1	1	0	0	0	0	3	1
																																								0	0	2	0	0	2	0	2
																																								0	0	1	0	0	0	2	4
																																								0	0	0	2	0	1	0	2
																																								1	0	1	0	0	0	2	2
																																								0	0	0	0	0	0	0	3
																																								0		0	1		0	2	1
																																								1		0	0		0	1	0
																																								0		0	2		0
																																								0		0	0		0
																																										0	1
																																										0
																																										0
																																										0
																																										0
																																										0

## Sheet: Suppl FIGURE 3
Supplementary fig 3b (ADPr-Telo FISH)									Supplementary Fig 3c and 3d (Population doubling chronic exposure)											Supplementary fig 3f (PLA FLAG:TRF2)					Supplementary fig 3g				Supplementary fig 3h					Supplementary fig 3i (Telomere loss chronic)									Supplementary fig 3j (Telomere fragility chronic)
HeLaFAP		PARP1/2ko15		PARP2 FLAG.2		E558A.3			Treatment	Clone	Experiment	Day0	Day4	Day8	Day12	Day16	Day20	Day24		PARP2 FLAG.2		E558A.3												HeLaFAP		PARP1/2KO 15		FLAG PARP2.11		E558A.4			HeLaFAP		PARP1/2KO 15		FLAG PARP2.11		E558A.4
Untreated	Dye+Light 5'	Untreated	Dye+Light 5'	Untreated	Dye+Light 5'	Untreated	Dye+Light 5'		Untreatd	PARP2 FLAG.2	1	0	3.73335	7.49889	11.6608	15.5677	19.0271	22.7052		Untreated	Dye+Light 5'	Untreated	Dye+Light 5'											Untreated	Dye+Light x18	Untreated	Dye+Light x18	Untreated	Dye+Light x18	Untreated	Dye+Light x18		Untreated	Dye+Light x18	Untreated	Dye+Light x18	Untreated	Dye+Light x18	Untreated
4	5	0	0	0	6	0	0		Dye+light	PARP2 FLAG.2	1	0	3.89724	7.50605	11.497	15.1058	18.5118	21.6591		4	8	23	14											0	0	0	1	0	0	0	0		2	6	3	3	6	8	3
4	2	2	0	2	82	0	0		Untreatd	PARP2 FLAG.2	2	0	3.58496	7.49185	10.8138	14.2198	18.1267	21.4365		6	18	6	12											0	0	0	0	0	1	0	1		3	3	2	3	5	3	6
2	31	1	0	3	9	1	0		Dye+light	PARP2 FLAG.2	2	0	3.37851	7.15882	10.1443	13.3831	16.98	20.2153		4	10	9	13											0	0	0	0	1	0	2	0		4	4	3	10	6	10	3
0	0	2	0	1	17	0	0		Untreatd	PARP2 FLAG.2	3	0	2.79077	7.19676	11.6028	15.8955	19.8955	24.2671		9	5	9	24											0	0	0	2	0	0	2	0		3	3	5	3	3	7	7
4	7	0	1	1	28	0	0		Dye+light	PARP2 FLAG.2	3	0	2.69153	6.93946	10.9751	14.813	19.061	22.7943		6	5	5	14											0	0	0	4	0	0	2	2		2	5	6	5	7	8	6
0	8	4	1	1	5	1	0													1	12	4	14											0	0	0	0	0	0	0	0		4	4	7	2	3	10	4
4	11	2	5	2	13	0	0		Treatment	Clone	Experiment	Day0	Day4	Day8	Day12	Day16	Day20	Day24		3	5	9	8											0	0	0	0	0	0	0	1		2	8	4	3	4	4	3
1	1	2	0	2	0	0	2		Untreatd	E558A.3	1	0	1.76553	4.74739	6.58735	9.2609	12.1793	14.0273		4	8	12	15											0	0	0	3	0	0	2	0		3	4	5	3	4	9	4
1	0	2	0	2	5	0	0		Dye+light	E558A.3	1	0	1.26303	3.64155	5.79859	7.29428	8.75895	10.275		5	13	8	7											0	0	0	0	0	0	0	0		2	6	4	5	2	4	5
3	13	0	0	0	6	3	1		Untreatd	E558A.3	2	0	3.1177	6.16384	8.51433	10.8363	13.6395	16.3062		5	11	4	8											0	0	0	3	0	0	0	0		4	5	2	3	4	8	2
5	0	0	3	4	8	4	1		Dye+light	E558A.3	2	0	2.81558	5.59378	7.07921	9.9861	12.308	14.045		7	9	11	12											0	0	2	3	0	0	0	3		3	5	5	2	8	5	3
1	0	0	1	0	10	0	0		Untreatd	E558A.3	3	0	3.1375	6.87086	10.4069	14.0396	18.0396	21.7063		3	16	4	10											0	2	1	0	0	0	0	2		5	3	3	4	7	6	11
1	3	0	6	0	36	0	0		Dye+light	E558A.3	3	0	2.79077	6.15534	9.54491	12.8954	16.1614	19.4834		7	14	5	14											0	1	0	0	0	0	0	2		4	4	8	4	4	14	6
1	0	0	0	0	8	0	1													3	17	7	12											0	0	0	0	1	0	0	2		5	2	2	2	4	6	4
1	20	1	0	1	20	0	1													5	8	13	16											0	0	1	0	2	2	0	2		7	5	4	7	5	7	4
0	6	0	0	0	38	2	0													11	15	7	23											0	0	1	0	0	0	0	1		4	4	7	5	5	6	6
1	6	0	0	0	8	0	1													6	5	9	21											0	0	0	1	0	0	0	0		3	3	5	6	5	8	7
2	3	0	0	1	10	0	0													12	7	5	7											0	0	0	1	0	0	0	0		3	2	4	3	5	5	5
2	2	0	0	6	13	0	0													5	10	10	28											0	0	0	0	0	1	2	2		2	3	5	9	4	6	2
0	4	0	0	9	21	1	0													1	6	8	15											0	0	0	0	0	0	2	2		2	4	4	2	5	8	5
1	1	0	0	0	7	0	1													1	15	4	22											0	0	0	0	0	0	2			7	5	6	5	4	9	3
1	1	0	0	1	1	0	3													8	14	1	20											0	0	0	4	0	0	0			5	5	5	4	5	7	3
1	2	2	0	0	4	0	0													13	10	7	11											0	0	0	0	0	0	0			6	3	3	3	3	4	3
0	5	2	0	0	8	1	0													7	22	9	19											0	0	0	0	0	0	0			3	4	6	4	4	4	3
4	3	2	0	0	1	0	0													7	18	12	30											0	0	1	0	2	2				2	4	3	3	4	7	3
1	1	0	0	0	13	0	1													5	13	2	26											0	0	1	0	0	0				4	2	5	4	3	8	6
0	1	4	0	1	3	2	1													8	21	5	13											0		0	2	0	0				3		3	2	3	4	3
0	4	3	0	0	1	2	0													36	16	22	30											0		1	0	0	0				2		5	7	5	5	3
0	0	3	0	0	3	1	0													11	22	7	20											0		0		0	0				3		3		5	3
0	0	8	0	3	0	0	1													26	11	5	18											0				0	0				2				4	8
1	3	2	0	2	2	0	2													28	11	5	28															0	0								2	6
0	5	2	0	0	6	0	0													17	18	9	13															0	0								5	7
0	22	0	0	1	1	0	0													48	21	4	19																0									7
1	10	1	1	0	1	2	0													18	19	5	26																0									8
0	3	2	1	0	0	1	0													58	9	8	15																0									8
0	1	2	0	0	0	0	0													46	17	8	17
0	2	0	1	2	3	0	0													31	11	8	17
0	2	0	0	1	2	3	0													29	14	8	17
1	1	1	1	1	4	2	0													21	10	8	15
0	1	0	0	0	13	0	1													3	11		29
1	4	2	0	1	17	1	0													3	10		22
0	6	0	0	0	8	2	0													1	25		32
0	13	0	0	1	11	1	1													4	18		31
0	1	0	0	0	5	0	0													6	26		17
1	2	0	2	3	25	1	0													1	7		16
0	3	0	0	3	12	0	0													3	8		16
0	5	0	0	0	11	0	0													2	24		24
0	2	0	2	0	2	1	0													2	15		17
0	11	0	5	1	3	0	0													2	14		13
1	3	1	3	0	4	1	1													1	14		19
0	4	1	0	1	8	0	0													1	11		22
0	2	0	0	0	3	0	1													1	11		17
8	0	1	0	0	4	0	0													1	29		29
1	5	0	0	0	10	0	0													1	21		28
5	5	0	0	0	2	0	0													1	12		36
1	2	0	2	0	1	1	0													3	23		29
0	5	0	2	0	2	0	0													1	11		39
3	3	3	0	0	9	0	0													2	14		9
0	9	2	1	0	1	0	0													1	17		20
0	1	2	0	1	12	0	0													2	16		29
0	1	0	0	1	2	0	3													5	21		36
0	9	1	0	0	6	0														1	27		37
4	6	2	0	2	12	0														1	17		35
0	74	0	2	2	9	2														1	23		20
3	2	0		3	10	0														2	18		19
1	16	0		0	14															1	37		22
1	75	0		0	2															2	17		25
0	2	0		0	4															2	22		36
0	20	0		3	6															4	15		32
0	45	1		1	2															3	14		29
2	8	0		1	3															3	17		22
1	0	0		16	14															1	18		16
0	2	0		2	1															2	19		30
0	1	0		0	2																15		27
5	0	0		0	4																19		20
1	29	0		3	8																22		33
1	11	4		0	19																21
0	2	0		0	1																22
0	1	1		7	12																21
0	2	0		3	8																19
0	1	0		3	10																29
1	42			4	0																38
0	36			0	1																28
2	14			0	16																26
1	4			1	1																29
0	38			0	5																11
0	1			5	8																22
1	4			0	0																25
4	12			1	0																18
1	2			0	0																22
0	15			1	1																18
0	2			0	0																16
0	3			3	3																19
0	5			0	0																22
0	22			0	1																30
0	28			0	4																41
0	3			0	2																9
0	34			0	0																7
1	2			1	2																19
0	25			0	1																4
0	4			0	1																4
0	1			0	1																6
3	26			2	5																10
0	10			2	0																6
0	38			3	0																5
0	22			0	1																7
3	12			3	5																5
3	16			1	1																28
2	11			0	4																20
0	24			0	22																28
0	0			4	2																20
0	3			5	6																33
0	7			0	3																27
0	0			1	1																17
0	2			1	9																24
0	0			0	12																23
1	5			1	0																9
0	24			1	0																6
0	0			0	1																19
0	2			0	0																24
0	0			0	0																13
0	0			1	2																9
0	0			2	4																15
0	2			2	0																24
0	0			2	3																10
0	0			0	0																16
0	0			0	0																11
0	0			0	0
0	10			0	1
0	6			0	0
0	0			0	1
0	0			1	6
0	37			0	1
0	2			0	6
0	0			2	2
0	1			1	8
1	11			0	7
0	22			2	5
0	2			0	1
0	2			0	2
2	1			0	2
3	1			0	1
1	20			1	8
1	5			3	3
5	5			0	0
1	14			0	5
2	30			0	25
10	13			4	11
2	6			0	4
8	10			0	1
9	6			2	3
1	12			1	6
0	62			1	5
5	10			0	12
2	3			2	5
0	0			0	3
6	4			0	9
1	0			1	22
2	50			0	2
6	39			0	4
3	7			1	0
1	1			0	0
7	3			0	0
17	1			1	0
3	2			0	1
2	0			0	0
3	2			1	0
0	3			0	0
4	13			0	5
2	0			0	0
3	0			0	3
	25			3	0
	3			7	2
	0			0	11
	2			0	12
	1			0	2
				0	0
				1	0
				0	8
				2	1
				1	5
				27	2
				0	0
				0	1
				0	3
				1	0
				1	0
				0	0
				1	0
				1	2
				0	2
				3	2
				3	1
				22	0
				1	0
				0	1
				0	2
				1	2
				0	0
				14	0
				1	19
				0	0
				0	17
					0
					11
					16
					0
					0
					0
					0
					0
					0
[truncated: 1 more columns]

[truncated: 5 more sheets: Suppl FIGURE 4, Suppl FIGURE 5, Suppl FIGURE 6, Suppl FIGURE 7, Suppl FIGURE 8]
